# Supplementary material for: Exploring regulatory network of icariin synthesis in Herba Epimedii through integrated omics analysis
Source: Front Plant Sci. 2024 Jun 12;15:1409601. doi: 10.3389/fpls.2024.1409601 (PMC11203402; doi:10.3389/fpls.2024.1409601)
Supplement: Supplementary file 4 [file Table_2.xlsx]

## Sheet: S1
Table S1. Primer list
Gene ID	Forward (5'-3')	Reverse (5'-3')
Actin	GCCATTCAGGCTGTTCTTTC	GGTAAGATCGCGACCTGCTA
Cluster-52014.0	ACCGATGCGCTTGCTAGTT	CCTCTCCCACTTCCCCTCTC
Cluster-57156.29	ATCTCCCAACTTGGCGCATT	GATGGTTTCGATGGTGCTGC
Cluster-42600.3	ATCCAACCACAGCCATTCGT	ACACACACACAGAGGAGCAG
Cluster-43113.8	AGGGTCGAATCCGTTGTCAC	CAAGAAGGGCGAATGGTTGC
Cluster-58698.114	GTGAGGAGCGACTCCGA	GATTGGACTTGAACCCAACGTA
Cluster-32053.22	TAACTTCCCTAGTCGCTCCG	TGCAGACGTTGAAGGTTGGG

## Sheet: S2
Table S2. Detailed information on the identified metabolites in leaves of Epimedium sagittatum(J)
Index	Q1 (Da)	Q3 (Da)	Molecular weight (Da)	Formula	Ionization model	KEGG ID	Compounds	Class I	Class II	J1-1	J1-2	J1-3	J2-1	J2-2	J2-3	J3-1	J3-2	J3-3
MWS1860	72.08	55.05	71.0735	C4H9N	[M+H]+	-	Pyrrolidin	Alkaloids	Pyrrole alkaloids	118122	118122	147970	82254.7	94006.1	56765.7	33753.4	46785.3	36056.7
pme3005	74.06	46.03	73.0528	C3H7NO	[M+H]+	C03134	N,N-Dimethylformamide	Alkaloids	Alkaloids	1.03785e+06	905778	1.10955e+06	975340	893618	1.12769e+06	970202	1.01447e+06	875439
MWS2050	76.08	58.07	75.0684	C3H9NO	[M+H]+	C05771	1-Aminopropan-2-ol	Alkaloids	Alkaloids	42327.2	78340	57579.6	23340	4506.75	8453.38	18007.2	13402.9	15766.9
pmb0782	86.1	69.07	85.0891	C5H11N	[M+H]+	C01746	Piperidine	Alkaloids	Piperidine alkaloids	701996	723418	833713	1.09137e+06	1.12069e+06	1.21266e+06	534289	493019	440039
pme2292	89.11	72.08	88.1	C4H12N2	[M+H]+	C00134	Putrescine	Alkaloids	Alkaloids	1.78659e+06	1.75384e+06	1.72898e+06	338762	426945	414815	465609	484778	443850
MWS3105	94.07	51.03	93.0578	C6H7N	[M+H]+	C00292	Aniline	Alkaloids	Alkaloids	107473	105647	104059	39728.3	59628.2	60379.5	63559.4	66735.4	73701.1
MWSmce331	102.05	56.05	101.048	C4H7NO2	[M+H]+	C08267	Azetidine-2-carboxylic acid	Alkaloids	Alkaloids	380551	228570	349761	474013	437104	437963	551645	730364	395354
MWStz073	102.05	84.05	101.048	C4H7NO2	[M+H]+	-	5-Hydroxy-2-pyrrolidinone	Alkaloids	Pyrrole alkaloids	28340	50005	88969.5	61670	42188.8	40654.1	51437.5	46064.6	62185.6
MWS1805	102.13	57.07	101.12	C6H15N	[M+H]+	C08306	Hexylamine	Alkaloids	Alkaloids	22596.5	13340	76928.6	27787.6	28654.7	56189.8	25457.5	109755	61065
MWS1840	102.13	58.07	101.12	C6H15N	[M+H]+	C14691	Triethylamine	Alkaloids	Alkaloids	47622.5	27616.6	35290.4	41422.6	66355.8	37591.4	55249.2	71818.9	60601.4
pmf0256	101.1	83.09	102.105	C6H14O	[M-H]-	-	3-Methyl-1-pentanol	Others	Alcohol compounds	10953.7	15279.7	8047.62	65307.7	61971.6	50906.3	59009.1	65107.7	58501.9
pme2433	106.09	88.08	105.079	C4H11NO2	[M+H]+	C06772	Diethanolamine	Alkaloids	Alkaloids	295824	277384	228321	371119	345764	353477	276763	301403	360498
Wcdp000839	111.04	55.05	110.037	C6H6O2	[M+H]+	-	5-methylfurfural	Others	Others	193316	154685	156635	130696	105950	140320	134611	119752	110665
pme2122	112.09	95.06	111.08	C5H9N3	[M+H]+	C00388	Histamine	Alkaloids	Alkaloids	165452	135604	89018.3	157297	153691	147383	123998	139579	139044
MWS2056	115.08	69.07	114.068	C6H10O2	[M+H]+	-	Delta-Hexalactone	Others	Lactones	0	0	0	0	0	0	24001.7	64455.5	26353.2
MWStz040	116.07	70.0668	115.063	C5H9NO2	[M+H]+	-	Pterolactam	Alkaloids	Pyrrole alkaloids	1.82155e+07	1.71496e+07	1.78615e+07	6.2304e+06	6.57555e+06	6.19354e+06	4.90699e+07	4.89765e+07	4.74308e+07
Yacp000453	116.07	70.06	115.063	C5H9NO2	[M+H]+	-	3-hydroxy-1-methylpyrrolidin-2-one	Alkaloids	Pyrrole alkaloids	16115785	9.48606e+06	16330375	5738865	5712575	5875640	2.85e+07	2.97013e+07	2.82302e+07
Zasp102439	118.06	91.05	117.058	C8H7N	[M+H]+	-	m-Aminophenylacetylene	Alkaloids	Alkaloids	93207.7	88693.9	90539.5	60058.5	67924.7	49896.4	56001.3	50304.8	75005
pmb1096	118.07	91.05	117.058	C8H7N	[M+H]+	C00463	Indole	Alkaloids	Plumerane	31599.8	26028.6	44898.4	13340	28074.8	17382.8	13662.6	24442	25005
Hahp000801	118.08	72.08	117.079	C5H11NO2	[M+H]+	-	alanine betaine	Alkaloids	Alkaloids	3.41411e+06	3.69042e+06	3.37132e+06	3.33114e+06	3.61049e+06	2.99741e+06	1.98248e+06	1.93775e+06	1.8242e+06
MWSmce548	118.09	58.07	117.079	C5H11NO2	[M+H]+	C00719	Betaine	Alkaloids	Alkaloids	1.59329e+06	1.37849e+06	1.85469e+06	1.10448e+06	1.22913e+06	1.18307e+06	1.25749e+06	858571	1.19557e+06
pmp001287	120.08	103.05	119.073	C8H9N	[M+H]+	-	N-Benzylmethylene isomethylamine	Alkaloids	Alkaloids	1.57152e+06	1.64859e+06	1.7992e+06	774063	783448	746462	854713	824213	987082
Wcdp000970	121.06	103.05	120.058	C8H8O	[M+H]+	C07113	acetophenone	Others	Others	3.28264e+06	2.83075e+06	2.95675e+06	153400	147710	159577	1.02265e+06	976036	1.15874e+06
Lmbp000728	121.06	77.04	120.058	C8H8O	[M+H]+	C20782	(S)-2-Phenyloxirane	Phenolic acids	Phenolic acids	7.01833e+06	7.32573e+06	7.6905e+06	300139	431691	398738	2.47447e+06	2.53398e+06	3.07562e+06
Lmbn002737	119.05	93.03	120.058	C8H8O	[M-H]-	C07209	3-Methylbenzaldehyde	Others	Aldehyde compounds	2.11741e+06	1.89117e+06	1.9496e+06	733840	735973	742912	134775	140305	90895.4
pmb0069	122.06	105.03	121.053	C7H7NO	[M+H]+	C09815	Benzamide	Alkaloids	Alkaloids	1.64535e+06	1.73159e+06	1.72868e+06	526310	510197	571204	660474	707646	780953
MWSslk106	122.1	105.07	121.089	C8H11N	[M+H]+	C05332	2-Phenylethylamine	Alkaloids	Benzylphenylethylamine alkaloids	1.44303e+06	1.37705e+06	1.46188e+06	482285	436403	436106	584910	589933	587061
mws0628	121.03	92.03	122.037	C7H6O2	[M-H]-	C00633	4-Hydroxybenzaldehyde	Others	Aldehyde compounds	624867	826670	652385	1.15117e+06	1.02492e+06	708598	385055	346729	482796
Lmbn001930	121.03	77.04	122.037	C7H6O2	[M-H]-	C06202	2-Hydroxybenzaldehyde (Salicylaldehyde)	Phenolic acids	Phenolic acids	26670	16670	27813.2	42282.1	28269.4	33356.8	32311.1	40381.4	35382.6
ML10179289	105.07	77.04	122.073	C8H10O	[M-H2O+H]+	C05853	2-Phenylethanol	Phenolic acids	Phenolic acids	1.02582e+06	972110	1.00784e+06	220005	375941	366264	448388	449842	391612
pmb0302	126.03	96.97	125.024	C2H8NO3P	[M+H]+	C03557	2-Aminoethylphosphonate	Others	Others	22573.1	29186.9	16670	41346.2	57215.3	59808.6	60692.8	67030.9	66180.2
pmp000509	127.04	109.03	126.032	C6H6O3	[M+H]+	C11918	Maltol	Others	Ketone compounds	748767	838314	534924	498496	613443	649669	381542	262019	672668
MWSmce448	127.05	81.04	126.043	C5H6N2O2	[M+H]+	-	Imidazol-1-yl-acetic acid	Alkaloids	Alkaloids	245207	552559	308099	281736	404374	559952	364020	357171	360061
Lcsp002966	127.07	81.07	126.068	C7H10O2	[M+H]+	-	2-Methylcyclohexane-1,3-dione	Others	Ketone compounds	200730	230913	214831	108942	122223	81670	70614.7	153715	82718.7
MWS1777	128.03	93.06	127.019	C6H6ClN	[M+H]+	-	3-Chloroaniline	Alkaloids	Alkaloids	1.11992e+07	1.0848e+07	1.1265e+07	8.30952e+06	8.02426e+06	8.60009e+06	1.16184e+07	1.27028e+07	1.26729e+07
Zmbp000449	130.03	70.07	129.025	C5H7NOS	[M+H]+	-	Epigoitrin	Others	Others	305041	273141	321051	328201	248553	274438	145014	130419	160357
Ysjp000315	130.1	56.05	129.079	C6H11NO2	[M+H]+	-	Pipecolic acid	Alkaloids	Piperidine alkaloids	3.96664e+06	3.70732e+06	3.79211e+06	3.67743e+06	3.68834e+06	2.77804e+06	2.23303e+06	2.12282e+06	1.99259e+06
Zmdp000376	130.09	84.08	129.09	C5H11N3O	[M+H]+	-	4-Guanidinobutanal	Others	Aldehyde compounds	2.22496e+07	2.24428e+07	2.20216e+07	1.42596e+07	1.45842e+07	1.4507e+07	5.92471e+06	5.87275e+06	5.7588e+06
pme2693	131.12	114.09	130.111	C6H14N2O	[M+H]+	C02714	N-Acetylputrescine	Alkaloids	Alkaloids	205467	190470	190467	71670	47999.8	61496.8	158225	102737	116234
pmb0501	131.13	114.1	130.122	C5H14N4	[M+H]+	C00179	Agmatine	Alkaloids	Alkaloids	180007	156758	168757	51005.2	52508.2	51768.3	117004	102006	106506
pmp001198	132.1	57.03	131.095	C6H13NO2	[M+H]+	-	6-Deoxyfagomine	Alkaloids	Piperidine alkaloids	1.01399e+06	1.25181e+06	1.25534e+06	1.66098e+06	1.8602e+06	2.07354e+06	1.54284e+06	1.56779e+06	1.47756e+06
pmc0682	133.08	116.05	132.069	C8H8N2	[M+H]+	-	4-Aminoindole	Alkaloids	Plumerane	6670	3340	1670	11670	20005	20005	5005	5436.01	15005
Lmxp000939	136.062	119.035	135.054	C5H5N5	[M+H]+	-	Zarzissine	Alkaloids	Alkaloids	1.98567e+07	2.16669e+07	2.3466e+07	1.68426e+07	1.51246e+07	1.75431e+07	2.30438e+07	2.3735e+07	1.88507e+07
HJKP000649	136.07	91.05	135.068	C8H9NO	[M+H]+	C15561	N-benzylformamide	Alkaloids	Alkaloids	613720	616687	738962	354773	311008	344205	120989	147176	142813
MWSmce466	135.05	92.03	136.052	C8H8O2	[M-H]-	C10700	4-Hydroxyacetophenone	Others	Ketone compounds	809160	759352	679595	0	0	0	205443	186519	181159
MWS1848	135.05	92.03	136.052	C8H8O2	[M-H]-	C00548	Phenyl acetate	Phenolic acids	Phenolic acids	628891	601954	531011	217127	217127	340317	86670	81670	80005
MWS2032	137.07	65.04	136.064	C7H8N2O	[M+H]+	-	6-Methylnicotinamide	Alkaloids	Pyridine alkaloids	125612	151547	150169	33110.7	35328.8	47420.8	100929	119453	86127.6
pme2268	138.06	94.07	137.048	C7H7NO2	[M+H]+	C01004	Trigonelline	Alkaloids	Pyridine alkaloids	1.04408e+07	1.10312e+07	1.29605e+07	1.06972e+07	1.02102e+07	1.21214e+07	1.7463e+07	1.79964e+07	1.78167e+07
mws1336	138.06	120.04	137.048	C7H7NO2	[M+H]+	C00568	4-Aminobenzoic acid	Phenolic acids	Phenolic acids	858340	910005	783340	656670	688340	580005	438340	436670	473340
pme1738	138.08	94.07	137.071	C7H9N2O	[M+H]+	C02918	3-Carbamyl-1-methylpyridinium;(1-Methylnicotinamide)	Alkaloids	Pyridine alkaloids	1.12967e+07	1.15106e+07	1.09061e+07	1.09885e+07	1.2244e+07	1.14984e+07	2.053e+07	1.94761e+07	16246178
pme1002	138.09	103.05	137.084	C8H11NO	[M+H]+	C00483	L-Tyramine	Alkaloids	Alkaloids	9.96149e+06	1.04204e+07	1.08287e+07	491578	417964	348796	3.82903e+06	3.6802e+06	3.67144e+06
pma0948	138.09	120.08	137.084	C8H11NO	[M+H]+	C02735	Phenylethanolamine	Alkaloids	Alkaloids	391862	329914	296158	224040	253925	263556	424941	461887	446009
mws0749	137.02	93.03	138.032	C7H6O3	[M-H]-	C00156	4-Hydroxybenzoic acid	Phenolic acids	Phenolic acids	1.5036e+06	1.59763e+06	1.44769e+06	1.1194e+06	1.1241e+06	1.5189e+06	575490	491034	497560
Lmbn001981	137.02	93.03	138.032	C7H6O3	[M-H]-	C05585	2,5-Dihydroxybenzaldehyde*	Others	Aldehyde compounds	867057	948726	856753	523486	577730	620724	326791	280914	266866
Hmgn001653	137.02	93.04	138.032	C7H6O3	[M-H]-	C16700	Protocatechualdehyde*	Others	Aldehyde compounds	1.58557e+06	980349	1.15357e+06	664888	739711	673076	357692	409190	437277
Lmgn001670	137.03	108.02	138.032	C7H6O3	[M-H]-	C00805	Salicylic acid	Phenolic acids	Phenolic acids	102901	93461.7	108565	153877	146275	147270	56645.7	54189.1	115005
MWSmce581	137.03	91.02	138.032	C7H6O3	[M-H]-	-	2,4-Dihydroxybenzaldehyde	Others	Aldehyde compounds	33340	81818.8	102011	38365	29035	34066.1	11490.2	8340	11490.2
MWS2069	139.08	77.04	138.068	C8H10O2	[M+H]+	-	2-Methoxy-4-methylphenol	Phenolic acids	Phenolic acids	128302	120367	105375	87362.5	95977.1	125935	113942	126112	95095.1
mws2368	137.06	119.05	138.068	C8H10O2	[M-H]-	C06044	Tyrosol; 4-Hydroxyphenylethanol	Phenolic acids	Phenolic acids	22661.7	13222.6	17940.7	26439.6	15890.2	13222.6	13222.6	8501.66	3340
pme2828	140.03	98.96	139.027	C6H5NO3	[M+H]+	C00870	4-Nitrophenol	Phenolic acids	Phenolic acids	1.3463e+07	1.17367e+07	1.23608e+07	1.00505e+07	1.12982e+07	1.11321e+07	8.62775e+06	6.04889e+06	7.61353e+06
pme1137	140.03	94.03	139.027	C6H5NO3	[M+H]+	C01020	6-Hydroxynicotinic acid	Alkaloids	Pyridine alkaloids	209887	93801.8	106771	32776.9	34556.5	14064.9	32086	48470.8	25005
mws0704	140.01	78.96	141.019	C2H8NO4P	[M-H]-	C00346	O-Phosphorylethanolamine	Alkaloids	Alkaloids	60718.1	37294.1	45118.5	54281.3	56847.8	35922.2	5884.84	7189.41	3921.92
pma2987	142.1	124.09	141.09	C6H11N3O	[M+H]+	C00860	Histidinol	Alkaloids	Alkaloids	7.30119e+06	5.99755e+06	7.10202e+06	1.36101e+07	1.40056e+07	1.64266e+07	2.43045e+07	2.16572e+07	2.17829e+07
Lmcp000611	144.08	84.06	143.07	C5H9N3O2	[M+H]+	-	2-Amino-4,5-dihydro-1H-imidazole-4-acetic acid	Alkaloids	Alkaloids	2.73003e+06	2.57118e+06	2.75361e+06	2.38963e+06	2.2174e+06	2.55624e+06	1.12259e+06	1.16645e+06	1.17417e+06
MWSmce157	144.1	58.06	143.095	C7H13NO2	[M+H]+	C10172	Stachydrine	Alkaloids	Pyrrole alkaloids	186048	189890	160814	206324	229095	205265	275234	271375	214505
Zajp000573	144.1	84.08	143.095	C7H13NO2	[M+H]+	-	N-(4-oxopentyl)-acetamide	Alkaloids	Alkaloids	2.36426e+06	2.34416e+06	2.34378e+06	2.05327e+06	2.22293e+06	2.12936e+06	1.92947e+06	962442	1.98549e+06
Hmcp000405	144.14	84.08	143.131	C8H17NO	[M+H]+	-	Dihydroisopelletierine	Alkaloids	Piperidine alkaloids	2.98883e+06	2.80041e+06	2.5506e+06	2.34934e+06	2.39969e+06	2.39926e+06	1.09714e+06	1.1657e+06	1.06191e+06
MWS1875	143.05	115.05	144.058	C10H8O	[M-H]-	C11713	2-Naphthol*	Phenolic acids	Phenolic acids	78208.1	82375.9	77666.8	126527	127360	134912	126951	120281	122682
MWS2066	143.05	115.06	144.058	C10H8O	[M-H]-	C11714	1-Naphthol*	Phenolic acids	Phenolic acids	66112.5	77677.4	75517	109019	97458.9	105004	99624.6	115977	105435
MWS3020	145.13	86.1	144.126	C7H16N2O	[M+H]+	-	N-Acetylcadaverine	Alkaloids	Alkaloids	105122	156435	115490	259301	259688	258684	307921	323170	349055
mws0103	146.06	91.05	145.053	C9H7NO	[M+H]+	C08493	Indole-3-carboxaldehyde	Alkaloids	Plumerane	18620.3	76670	40575.5	29224.9	18674	42266.5	25927.8	19431.3	12955.8
Wbmp002283	146.06	118.06	145.053	C9H7NO	[M+H]+	-	Α-hydroxyquinoline	Alkaloids	Alkaloids	72192.5	88638.5	86438.3	35900.6	36701.7	44873.7	31924.6	39488.2	41283.4
Wcjp002598	146.06	91.05	145.053	C9H7NO	[M+H]+	C19434	8-hydroxyquinoline	Alkaloids	Quinoline alkaloids	134927	98777	132482	78340	78281.4	66768.6	53925.9	61207.5	61894.6
MWSmce338	146.08	70.06	145.074	C6H11NO3	[M+H]+	-	N-Hydroxypipecolic acid	Alkaloids	Piperidine alkaloids	57535.1	44317.3	56414.1	73662.5	132720	87485.2	69979.2	65955.3	74171.1
HX1366	147.04	91.05	146.037	C9H6O2	[M+H]+	-	coumarin	Lignans and Coumarins	Coumarins	1.2785e+07	1.33172e+07	10416922	1.97488e+07	2.12079e+07	2.87521e+07	1.24068e+07	1.71415e+07	1.69298e+07
Zmsp000366	148.1	130.09	147.089	C6H13NO3	[M+H]+	C10144	Fagomine	Alkaloids	Piperidine alkaloids	32012.9	28398	34521.9	31670	48317.4	49094.1	58951.1	53859.7	79653.9
pmp001285	149.02	65.04	148.016	C8H4O3	[M+H]+	-	Phthalic anhydride	Phenolic acids	Phenolic acids	5.06474e+06	4.91081e+06	4.85007e+06	5.07577e+06	4.76975e+06	4.98004e+06	5.21515e+06	5.14051e+06	4.48041e+06
MWS20194	149.06	103.06	148.052	C9H8O2	[M+H]+	C00423	Cinnamic acid	Phenolic acids	Phenolic acids	75186.9	65807.3	59027.3	80133.6	65442.1	64385.7	12950.1	35253.6	16610.2
Lmxp001668	151.08	91.05	150.068	C9H10O2	[M+H]+	C17883	2-Methoxy-4-ethenylphenol	Phenolic acids	Phenolic acids	41670	80924.8	41670	163455	120344	125220	232460	368429	296320
mws0921	149.06	131.05	150.068	C9H10O2	[M-H]-	C02646	p-Coumaryl alcohol	Phenolic acids	Phenolic acids	83340	111670	153340	355005	395005	473340	425005	475005	461670
MWSmce429	153.05	107.05	152.047	C8H8O3	[M+H]+	-	2',6'-Dihydroxyacetophenone	Phenolic acids	Phenolic acids	132254	206931	181440	119156	126336	86342.5	54245.2	83845.9	90840.7
mws0458	151.04	136.02	152.047	C8H8O3	[M-H]-	C00755	Vanillin; 4-Hydroxy-3-Methoxybenzaldehyde	Others	Aldehyde compounds	105005	103340	101670	840005	970005	923340	1116670	1011670	1083340
pma0675	153.05	135.04	152.047	C8H8O3	[M+H]+	-	o-Anisic acid	Phenolic acids	Phenolic acids	7279.76	3404.8	9853.63	1670	7668.87	5671.26	6355.69	10005	11612.9
MWSmce040	153.05	65.04	152.047	C8H8O3	[M+H]+	-	Isovanillin	Others	Aldehyde compounds	58340	59774.5	73647.8	202170	157816	144733	110552	190005	193340
Zmgn004894	151.04	136.02	152.047	C8H8O3	[M-H]-	-	Methyl 4-hydroxybenzoate	Phenolic acids	Phenolic acids	30005	20005	35005	54573.7	79443.1	131670	111670	37458.2	70316.9
mws0943	151.05	71.01	152.059	C7H8N2O2	[M-H]-	C05843	1,4-Dihydro-1-Methyl-4-oxo-3-pyridinecarboxamide	Alkaloids	Pyridine alkaloids	69088.1	87911.7	89195	132786	167676	138907	29404.7	49303.8	22141.3
Lmyp004084	153.13	107.09	152.12	C10H16O	[M+H]+	C22272	Perillyl alcohol	Terpenoids	Monoterpenoids	229870	246402	231056	255999	90604.9	254786	96801.1	35252.7	258408
mws4002	154.09	137.06	153.079	C8H11NO2	[M+H]+	C03758	Dopamine	Alkaloids	Phenolamine	1.70126e+07	1.68412e+07	1.68894e+07	3.13644e+06	3.27763e+06	3.32973e+06	1.23495e+07	1.27863e+07	1.33134e+07
Hmlp000935	154.09	137.06	153.079	C8H11NO2	[M+H]+	C16666	Vanillylamine	Alkaloids	Phenolamine	194334	126142	122608	46376	43955.4	40242	84023.2	155731	131724
mws0885	153.02	109.03	154.027	C7H6O4	[M-H]-	-	2,4-Dihydroxybenzoic acid	Phenolic acids	Phenolic acids	239884	146300	270542	13340	16670	70184.8	72180.6	97087.7	102160
mws0639	153.02	109.03	154.027	C7H6O4	[M-H]-	C00196	2,3-Dihydroxybenzoic Acid*	Phenolic acids	Phenolic acids	311734	243912	264977	251637	243086	284437	119487	129524	126877
mws0183	153.02	109.03	154.027	C7H6O4	[M-H]-	C00230	3,4-Dihydroxybenzoic acid (Protocatechuic acid)*	Phenolic acids	Phenolic acids	222904	234847	273518	259917	218023	198542	161511	121670	166670
MA10040889	154.01	123.01	155.022	C6H5NO4	[M-H]-	C02235	4-Nitrocatechol	Phenolic acids	Phenolic acids	3905.13	16573.7	7885.61	28340	26670	36670	35005	18456.8	24288.2
Zbzp000519	156.1	110.07	155.095	C8H13NO2	[M+H]+	-	Retronecine	Alkaloids	Pyrrole alkaloids	479382	477109	587090	441461	290940	616785	401259	630540	645465
Lcsn000560	155	67.02	156.006	C6H4O5	[M-H]-	C20450	2,5-Furandicarboxylic acid	Others	Others	31611.8	37248.2	28801.4	23885.6	14226.8	19684.7	10005	15459.6	18636.8
pmb0819	157.08	130.07	156.069	C10H8N2	[M+H]+	C02938	3-Indoleacetonitrile	Alkaloids	Plumerane	66546.6	51532.6	58904.4	45530.6	31865.7	30044.6	11670	40527	31527.9
Zmsp000758	158.12	70.07	158.117	C8H15NO2	[M+H]+	-	1-(Hydroxymethyl)hexahydro-1h-pyrrolizin-2-ol	Alkaloids	Pyrrole alkaloids	53645.3	71527.1	62246.5	94068.2	101841	87858.2	94857.3	87072.2	101077
pmf0174	157.16	157.16	158.167	C10H22O	[M-H]-	C01633	1-Decanol*	Others	Alcohol compounds	4.03444e+06	2.92507e+06	3.22242e+06	3.29663e+06	4.70039e+06	2.46049e+06	2.19296e+06	2.10306e+06	2.94393e+06
pmf0175	157.16	157.16	158.167	C10H22O	[M-H]-	-	2-Decanol*	Others	Alcohol compounds	4.63206e+06	3.92104e+06	4.14667e+06	4.35321e+06	5.8898e+06	3.37045e+06	2.93768e+06	2.89068e+06	3.01187e+06
mws0987	161.06	115.05	160.052	C10H8O2	[M+H]+	-	6-MethylCoumarin	Lignans and Coumarins	Coumarins	7662.5	13340	5409.37	111691	60882	98412.4	254530	304383	304863
mws0005	161.11	144.08	160.1	C10H12N2	[M+H]+	C00398	Tryptamine	Alkaloids	Plumerane	3.36356e+07	3.13094e+07	3.08288e+07	458021	378085	426786	1.80057e+06	1.31359e+06	1.46142e+06
mws1417	160.04	116.05	161.048	C9H7NO2	[M-H]-	C19837	Indole-3-carboxylic acid*	Alkaloids	Plumerane	11526.8	10005	14388.6	22588.8	21670	19293.7	12590.3	19818.5	9207.93
mws0102	160.04	116.05	161.048	C9H7NO2	[M-H]-	-	Indole-5-carboxylic acid*	Alkaloids	Plumerane	11526.8	10005	14388.6	22588.8	21670	19293.7	12590.3	19818.5	9207.93
mws1346	162.08	98.06	161.069	C6H11NO4	[M+H]+	C00956	DL-2-Aminoadipic acid	Alkaloids	Alkaloids	383813	363331	520471	218766	162312	169179	197371	167622	253044
Lmcp000282	162.11	85.03	161.105	C7H15NO3	[M+H]+	C00318	L-Carnitine	Alkaloids	Alkaloids	953677	1.48991e+06	1.38698e+06	3.20961e+06	3.09249e+06	2.42315e+06	7141360	2.71797e+06	3.40806e+06
Zmpn003044	161.03	133.03	162.032	C9H6O3	[M-H]-	C09315	7-Hydroxycoumarin;Umbelliferone	Lignans and Coumarins	Coumarins	285005	246862	318340	154092	158602	28340	6670	13340	31666.5
HX1341	163.04	89.04	162.032	C9H6O3	[M+H]+	-	7-hydroxy-2H-1-benzopyran-2-one	Lignans and Coumarins	Coumarins	2.0939e+06	2.03601e+06	3586580	2355005	1903340	1621670	491670	356796	501670
pme2996	161.02	117.03	162.032	C9H6O3	[M-H]-	C20414	4-Hydroxycoumarin	Lignans and Coumarins	Coumarins	18761.8	6645.99	8304.15	9912.95	12676.1	9635.58	7387.92	6670	3307.94
Yalp003420	163.07	103.05	162.068	C10H10O2	[M+H]+	-	2-(furan-2-ylmethyl)-5-methylfuran	Others	Others	283340	298340	411670	1611670	2208340	1655005	2475005	1863340	1.52721e+06
Wcgp003250	163.08	103.05	162.068	C10H10O2	[M+H]+	-	2-Methyl-3-hydroxyindan-1-one	Others	Others	895005	1415005	993340	4767945	4569745	4861930	4.99293e+06	4.6424e+06	4.83475e+06
mws1478	163.12	130.07	162.116	C10H14N2	[M+H]+	C00745	Nicotine	Alkaloids	Pyridine alkaloids	435330	497877	544589	274473	292540	271762	219853	162166	220746
Lmbn002648	163.04	119.05	164.047	C9H8O3	[M-H]-	C02763	α-Hydroxycinnamic Acid*	Phenolic acids	Phenolic acids	372756	607452	582692	574948	546938	670642	290924	251579	251547
Lmmn001643	163.04	119.05	164.047	C9H8O3	[M-H]-	C01772	2-Hydroxycinnamic acid*	Phenolic acids	Phenolic acids	6.26103e+06	6.65042e+06	6.47397e+06	2.32107e+06	2.5069e+06	2.42925e+06	705005	755005	677997
MWSCX017	165.05	119.05	164.047	C9H8O3	[M+H]+	-	4-hydroxyphenyl acrylaldehyde	Others	Aldehyde compounds	1.86041e+06	2.08564e+06	1.79789e+06	1763340	1503340	1461670	308375	252537	234150
pme1439	165.05	119.05	164.047	C9H8O3	[M+H]+	C00811	p-Coumaric acid	Phenolic acids	Phenolic acids	1.70129e+06	1.94107e+06	2.41555e+06	894418	975005	1.10755e+06	166670	176670	158340
MWSCX015	165.05	91.05	164.047	C9H8O3	[M+H]+	C10945	Caffeic aldehyde	Phenolic acids	Phenolic acids	293340	253340	200005	241670	303340	263340	86670	143223	161567
Lhhp120814	165.09	91.05	164.084	C10H12O2	[M+H]+	C10453	Eugenol	Phenolic acids	Phenolic acids	1.14576e+07	1.32489e+07	1.185e+07	6.38706e+06	6.5834e+06	6.6609e+06	621670	678340	763340
Wbmp003302	165.09	91.05	164.084	C10H12O2	[M+H]+	-	Frambinone	Others	Ketone compounds	6200615	7887410	7721850	19966060	19805815	21089530	12584040	13795335	14462375
pme3083	164.04	120.05	165.043	C8H7NO3	[M-H]-	C05653	2-(Formylamino)benzoic acid	Phenolic acids	Phenolic acids	1.74702e+06	2.01448e+06	1.74845e+06	622734	96670	1.10177e+06	390005	140005	263267
pme0281	165.019	121.029	166.027	C8H6O4	[M-H]-	C06337	Terephthalic acid	Phenolic acids	Phenolic acids	76515.7	72102.5	426737	83378.3	86773.7	111330	44858	338077	48485.8
Zmhn001420	165.02	121.03	166.027	C8H6O4	[M-H]-	-	5,7-Dihydroxy-1(3H)-isobenzofuranone	Phenolic acids	Phenolic acids	76515.7	72102.5	426737	83378.3	86773.7	111330	44858	338077	48485.8
pme0282	165.02	77.04	166.027	C8H6O4	[M-H]-	C01606	Phthalic acid	Phenolic acids	Phenolic acids	14852.8	12215.8	13964.5	3340	25230.9	17685	10284.2	11017.3	26925.9
Zblp002839	167.07	123.05	166.063	C9H10O3	[M+H]+	C11457	3-(3-Hydroxyphenyl)-propionic acid	Phenolic acids	Phenolic acids	18777.4	20863.8	26079.2	65700.5	70579.7	83420.6	179379	183517	155365
MWSmce637	167.07	135.04	166.063	C9H10O3	[M+H]+	-	Methyl anisate	Phenolic acids	Phenolic acids	300949	278738	288530	166382	152123	201404	82203.6	88068.9	96600.1
MWS1830	167.07	121.03	166.063	C9H10O3	[M+H]+	-	Ethylsalicylate	Phenolic acids	Phenolic acids	57512.6	64753.4	69517.4	30360.7	68361.6	16296.5	86892.4	53340	46670
Lmrn003000	165.06	103.06	166.063	C9H10O3	[M-H]-	C05607	2-Hydroxy-3-phenylpropanoic acid	Phenolic acids	Phenolic acids	10005	18340	19056.3	18340	25005	30005	35005	45005	40005
pmn001681	165.09	149.06	166.099	C10H14O2	[M-H]-	-	1-(4-Methoxyphenyl)-1-propanol	Phenolic acids	Phenolic acids	115018	98297.9	100810	84075.6	92437.7	116944	71799	77938.6	89871.9
NK10253223	168.06	94.06	167.058	C8H9NO3	[M+H]+	C05831	2-Amino-3-methoxybenzoic acid	Phenolic acids	Phenolic acids	297080	308131	322313	140923	180715	175728	158627	172622	158831
Hmtp000776	168.07	105.03	167.058	C8H9NO3	[M+H]+	-	4,5,6-Trihydroxy-2-cyclohexen-1-ylideneacetonitrile	Alkaloids	Alkaloids	79200.3	82971.2	76107.1	36804.4	35550.1	36233	71281.2	43858.6	33702.7
pmp001073	168.1	150.09	167.095	C9H13NO2	[M+H]+	C04548	Synephrine; 4-[1-Hydroxy-2-(methylamino)ethyl]phenol	Alkaloids	Phenolamine	1.50405e+06	1.36146e+06	1.45255e+06	736662	707146	727751	756532	738049	855051
Zmsp001834	169.05	65	168.042	C8H8O4	[M+H]+	C10331	2,6-Dimethoxy-1,4-benzoquinone*	Quinones	Quinones	257086	235337	220316	490694	552467	508218	924817	809472	718512
pme1292	167.03	123.05	168.042	C8H8O4	[M-H]-	C00544	Homogentisic acid	Phenolic acids	Phenolic acids	796449	467464	776559	324373	357432	356018	108755	85796.5	66464.4
Wmhp000055	169.05	65.04	168.042	C8H8O4	[M+H]+	-	2,5-Dimethoxybenzoquinone*	Quinones	Quinones	215525	227988	210979	512391	473664	509589	772839	861212	801442
pme2598	167.03	123.05	168.042	C8H8O4	[M-H]-	C01161	3,4-Dihydroxybenzeneacetic acid	Phenolic acids	Phenolic acids	501909	497864	521839	144090	207117	211581	107646	132653	103873
Hmbp001276	169.05	65.03	168.042	C8H8O4	[M+H]+	-	Gallacetophenone	Phenolic acids	Phenolic acids	218394	205234	193740	501043	421429	483536	776248	852034	789444
MWSmce501	167.04	108.02	168.042	C8H8O4	[M-H]-	-	Protocatechuic Acid Methyl Ester	Phenolic acids	Phenolic acids	103340	93340	51416	45005	37737.7	63340	41980.4	40005	23340
mws0028	167.03	108.02	168.042	C8H8O4	[M-H]-	C06672	Vanillic acid	Phenolic acids	Phenolic acids	1015.38	3032.05	8340	11670	20005	11670	33340	35005	28340
pme3081	169.1	134.06	168.09	C8H12N2O2	[M+H]+	C00534	4-(Aminomethyl)-5-(hydroxymethyl)-2-methylpyridin-3-ol	Alkaloids	Alkaloids	49184.4	59946.1	48954.6	49133.2	49133.2	37327.7	54248.8	67662.5	62203.8
MWStz063	170.15	152.14	169.147	C10H19NO	[M+H]+	-	2-Ethyl-2,6,6-trimethylpiperidin-4-one	Alkaloids	Piperidine alkaloids	12286.3	8442.37	9977.14	12603.6	6142.34	6466.74	6146.34	9208.6	3234.46
mws0024	169.01	125.02	170.022	C7H6O5	[M-H]-	C01424	Gallic acid	Phenolic acids	Phenolic acids	633734	758780	604520	1.37117e+06	770709	1.41923e+06	655907	348771	558709
mws0620	175.12	144.08	174.116	C11H14N2	[M+H]+	C06213	N-Methyltryptamine	Alkaloids	Plumerane	13525.4	20005	13340	16670	21184.3	15005	9017.84	16670	17505.5
pme3140	175.04	147.05	176.047	C10H8O3	[M-H]-	-	6-Hydroxy-4-methylcoumarin	Lignans and Coumarins	Coumarins	3340	6905.87	1663.32	5005	6202.06	13719.6	0	0	0
pmb0774	177.102	160.075	176.095	C10H12N2O	[M+H]+	C17203	N-Hydroxytryptamine*	Alkaloids	Plumerane	695291	543621	1.09658e+06	84228.7	76978.1	89527.5	571247	565048	482281
pme2024	177.1	160.08	176.095	C10H12N2O	[M+H]+	C00780	Serotonin; 5-Hydroxytryptamine*	Alkaloids	Plumerane	695291	543621	1.09658e+06	84228.7	76978.1	89527.5	571247	565048	482281
Yamp001634	179.07	91.05	178.063	C10H10O3	[M+H]+	-	dehydroconiferyl alcohol	Others	Others	115386	100963	112763	1.23929e+06	1.03064e+06	1.2347e+06	4.30869e+06	4.37925e+06	3.77013e+06
Jmzn006005	177.06	117.04	178.063	C10H10O3	[M-H]-	-	3,4-methylenedioxy cinnamyl alcohol	Others	Alcohol compounds	259273	243355	229264	553683	698828	570855	96904.8	67934.3	85581.4
Lskp211268	179.07	119.05	178.063	C10H10O3	[M+H]+	-	3-Ethyl-7-hydroxyphthalide	Others	Others	31670	25219.3	42634.1	283030	231410	287870	860964	851526	848907
mws1200	177.06	145.03	178.063	C10H10O3	[M-H]-	-	p-Coumaric acid methyl ester	Phenolic acids	Phenolic acids	158793	165321	174488	360379	345039	339814	50934.3	49863	42793.9
mws0009	179.07	91.06	178.063	C10H10O3	[M+H]+	C02666	Coniferaldehyde	Others	Aldehyde compounds	15038.5	23406.7	31670	21954.4	50005	47575.7	60830.2	50019.6	48561.2
MWSmce001	181.05	107.05	180.042	C9H8O4	[M+H]+	-	5-Acetylsalicylic acid	Phenolic acids	Phenolic acids	25155	6670	28191.1	49023.1	32728.2	26670	133293	148856	90697.9
Lmbn004847	179.07	146.04	180.079	C10H12O3	[M-H]-	-	4-Methoxyphenylpropionic acid	Phenolic acids	Phenolic acids	33340	50005	51670	136670	198340	166670	230005	225005	178340
mws0093	179.07	146.04	180.079	C10H12O3	[M-H]-	C00590	Coniferyl alcohol	Phenolic acids	Phenolic acids	91706.6	108340	128340	344740	498340	276670	369309	327271	346670
Cmyp007180	181.12	107.09	180.115	C11H16O2	[M+H]+	-	Dihydroactinidiolide	Others	Lactones	248934	255521	261005	153514	142862	142883	125047	121297	122331
Zbzp007397	181.12	135.12	180.115	C11H16O2	[M+H]+	-	5,6,7,7a-tetrahydro-4,4,7a-trimethyl-2(4H)-benzofuranone	Others	Others	173117	168738	191003	96148.3	86880.5	83610	61017	77423.4	52568.7
Hmcp009963	180.14	123.07	180.138	C11H18NO+	[M]+	C10575	Candicine	Alkaloids	Phenolamine	589826	503996	437446	141686	170333	231211	231112	174200	207189
MWStz070	182.08	91.05	181.074	C9H11NO3	[M+H]+	-	N-(2-Hydroxy-4-methoxyphenyl)acetamide	Alkaloids	Phenolamine	1.04563e+07	1.01938e+07	1.15118e+07	4.70062e+06	4.84006e+06	5.13439e+06	2.31107e+06	2.1891e+06	2.11135e+06
MWSmce229	183.06	165.05	182.058	C9H10O4	[M+H]+	-	3,4-Dimethoxybenzoic acid; Veratric acid	Phenolic acids	Phenolic acids	942830	935030	473340	397132	391505	366077	245079	243541	238937
MWS3046	181.05	121.03	182.058	C9H10O4	[M-H]-	-	3-(3-Hydroxyphenyl)-3-hydroxypropanoic acid	Phenolic acids	Phenolic acids	33738.7	31315.4	31319.2	150414	162754	181577	82842.4	95285.8	92535.5
MWS5206	181.05	135.04	182.058	C9H10O4	[M-H]-	C03672	4-Hydroxyphenyllactic Acid	Phenolic acids	Phenolic acids	3354.86	2468.33	8993.34	13804	14641.3	14185.1	29275.3	48340	26833.9
Hmtn001288	181.05	135.04	182.058	C9H10O4	[M-H]-	-	Methyl 2,4-dihydroxyphenylacetate	Phenolic acids	Phenolic acids	3354.86	2468.33	8993.34	13804	14641.3	14185.1	29275.3	48340	26833.9
MWSHY0042	183.07	140.05	182.058	C9H10O4	[M+H]+	-	Syringaldehyde; 4-Hydroxy-3,5-Dimethoxybenzaldehyde	Others	Aldehyde compounds	5217.29	11751.5	5005	27051.8	3141.27	24126.1	29465.4	55219.2	66237.1
Lmrn001951	181.05	135.04	182.058	C9H10O4	[M-H]-	-	(S)-2-Hydroxy-3-(4-Hydroxyphenyl)Propanoic Acid	Phenolic acids	Phenolic acids	4071.65	8052.18	6445.12	17052.3	16257.2	12199.6	30089.9	22530.2	45536.1
Lmjp004702	183.07	137.06	182.058	C9H10O4	[M+H]+	-	2,4-Dihydroxy-6-methoxyacetophenone	Others	Ketone compounds	24419.1	79569.6	66670	30612.3	33124.4	94658.6	22516.4	19628.7	36670
MA10002917	183	109.02	184.012	C6H4N2O5	[M-H]-	C02496	2,4-Dinitrophenol	Phenolic acids	Phenolic acids	46237.2	37246.4	35768.5	130018	105579	107258	77285.8	74305.2	68443.9
MWSmce230	183.03	124.02	184.037	C8H8O5	[M-H]-	-	Methyl gallate*	Phenolic acids	Phenolic acids	20768.6	35949	29318.6	307611	254708	335421	47023.2	45296.7	52845.2
MWSmce387	183.03	124.02	184.037	C8H8O5	[M-H]-	C05616	3-O-Methylgallic acid	Phenolic acids	Phenolic acids	20310.7	17583.5	12562.5	104633	82870.5	77162.1	33667.1	34482.5	36124.9
HJN037	183.03	124.02	184.037	C8H8O5	[M-H]-	-	3,5-Dihydroxy-4-methoxybenzoic acid; 4-O-Methylgallic Acid*	Phenolic acids	Phenolic acids	30005	45005	35005	406670	230467	300937	44199.4	44335.4	65087
pmb1754	184.07	125	184.073	C5H15NO4P+	[M]+	C00588	O-Phosphocholine	Alkaloids	Alkaloids	1.37633e+06	954630	508526	482448	512361	519262	222502	260058	363089
MWSslk083	183.06	153.02	184.074	C9H12O4	[M-H]-	-	4-Hydroxy-3,5-dimethoxybenzyl alcohol	Phenolic acids	Phenolic acids	11371.5	10298.5	7631.2	0	0	0	25724.4	59956.5	17246.2
Zmbp002142	187.09	144.05	186.079	C11H10N2O	[M+H]+	C10659	Deoxyvasicinone	Alkaloids	Alkaloids	495476	424050	461030	790005	576899	519725	416650	335360	498006
Walp002800	187.12	144.08	186.116	C12H14N2	[M+H]+	-	1,8-dimethyl-1,3a,8,8a-tetrahydropyrrolo[2,3-b]indole	Alkaloids	Plumerane	71670	55005	75005	48340	31670	21670	76670	43340	70005
Lahp002608	188.07	118.07	187.063	C11H9NO2	[M+H]+	-	3,5-Dihydro-2H-Furo[3,2-C]Quinolin-4-One	Alkaloids	Quinoline alkaloids	1.91392e+07	2.18312e+07	2.40541e+07	1.30156e+07	1.26883e+07	1.25043e+07	1.10157e+07	9.96727e+06	1.1568e+07
Hmgp002327	188.07	118.06	187.063	C11H9NO2	[M+H]+	-	3-amino-2-naphthoic acid	Alkaloids	Alkaloids	5.07459e+06	4.29297e+06	5.29259e+06	2.70081e+06	2.92019e+06	2.96122e+06	2.33556e+06	2.29697e+06	2.70271e+06
Smcp001137	188.07	118.06	187.063	C11H9NO2	[M+H]+	-	naphthisoxazol A	Alkaloids	Alkaloids	5.55313e+06	5.43991e+06	5.44687e+06	3.03042e+06	3.31126e+06	3.25812e+06	2.76279e+06	2.64206e+06	2.62e+06
Hmmp001310	188.07	118.07	187.063	C11H9NO2	[M+H]+	C21283	3-Indoleacrylic acid	Alkaloids	Plumerane	2.31857e+07	2.36257e+07	4.80662e+06	1.27982e+07	1.45135e+07	3.24585e+06	1.08972e+07	1.08629e+07	1.24343e+07
Lahp001956	188.07	118.07	187.063	C11H9O2N	[M+H]+	-	Pyran[3,4-b]indole-2-ketone	Alkaloids	Plumerane	2.31857e+07	2.36257e+07	4.80662e+06	1.27982e+07	1.45135e+07	3.24585e+06	1.08972e+07	1.08629e+07	1.24343e+07
pmf0348	187.13	97.06	188.141	C10H20O3	[M-H]-	-	2,6-Dimethyl-7-octene-2,3,6-triol	Others	Alcohol compounds	147927	164976	220765	108291	112320	132970	100965	84885	94393.1
Ladp002935	190.05	144.04	189.043	C10H7NO3	[M+H]+	-	3-quinolinecarboxylic acid	Alkaloids	Quinoline alkaloids	4.91364e+06	4.93281e+06	5.58207e+06	5.35305e+06	6.07311e+06	5.77804e+06	2.60005e+06	2.21624e+06	2.59056e+06
Zmtn001624	188.04	144.05	189.043	C10H7NO3	[M-H]-	C02172	N-Acetylisatin	Alkaloids	Plumerane	7.58311e+06	7.18325e+06	6.97469e+06	9.18002e+06	6.79096e+06	7.33069e+06	3.5454e+06	3.39422e+06	3.35512e+06
MWSmce301	191.03	173.02	190.027	C10H6O4	[M+H]+	-	Coumarin-3-carboxylic Acid	Lignans and Coumarins	Coumarins	1.20709e+06	1.16248e+06	1.00149e+06	367129	441263	350546	119437	120554	141554
Latp004456	191.07	176.05	190.062	C11H10O3	[M+H]+	-	2,5-Dimethyl-7-hydroxychromone	Others	Chromone	3340	9968.59	19011.5	40314.3	7756.7	10005	57532.9	46181.5	66575.1
mws0333	191.12	159.07	190.111	C11H14N2O	[M+H]+	C05659	5-Methoxytryptamine	Alkaloids	Plumerane	15055.4	6670	31282.8	11105.4	8468.64	6670	25005	10005	18340
mws0597	190.05	146.06	191.058	C10H9NO3	[M-H]-	C05635	5-Hydroxyindole-3-acetic acid	Alkaloids	Plumerane	71019.6	72886.4	83150.2	70244.6	68993.8	68993.8	31443.3	35504.9	30847
Hamp001749	192.1	177.08	191.095	C11H13NO2	[M+H]+	-	pycnarrhine	Alkaloids	Alkaloids	1.21187e+06	1.88195e+06	1.76996e+06	883088	1.26401e+06	1.18684e+06	3.68753e+06	3.30105e+06	3.10773e+06
Lsxp211202	192.1	177.08	191.095	C11H13NO2	[M+H]+	-	Hydrohydrastinine	Alkaloids	Alkaloids	2.11181e+06	2.40162e+06	2.50114e+06	1.30116e+06	1.47696e+06	1.44121e+06	4.4093e+06	5.47516e+06	4.85994e+06
MWSslk135	193.05	147.05	192.042	C10H8O4	[M+H]+	-	7,8-Dihydroxy-4-methylcoumarin	Lignans and Coumarins	Coumarins	13918	17788.7	19331.3	21670	19403.9	26670	45776.8	56446.8	47740.5
MWSCX014	193.05	133.03	192.042	C10H8O4	[M+H]+	C01752	Scopoletin (7-Hydroxy-6-methoxycoumarin)	Lignans and Coumarins	Coumarins	83149	36765.4	23221.8	273340	350005	260005	700660	487374	637871
MWSmce221	193.05	91.05	192.042	C10H8O4	[M+H]+	-	5,7-Dihydroxy-4-methylcoumarin	Lignans and Coumarins	Coumarins	103847	88390.7	75357.8	98217.1	63340	66670	178447	211944	278977
Cmpp003619	193.05	105.07	192.042	C10H8O4	[M+H]+	-	6,7-Dihydroxy-4-methylcoumarin	Lignans and Coumarins	Coumarins	114269	168910	136827	0	0	0	638919	522030	200005
Lasp003143	193.09	105.07	192.078	C11H12O3	[M+H]+	-	1,4-Benzodioxin-6-propanol	Others	Alcohol compounds	90931.7	58340	82060.5	191670	193340	265005	693340	811670	711670
Hmhp010886	193.08	133.06	192.079	C11H12O3	[M+H]+	C10493	Sarisan	Others	Others	64057.4	57684	71641.3	478328	486965	493721	931763	1.19161e+06	1.06944e+06
Lhhp120823	193.08	105.07	192.079	C11H12O3	[M+H]+	-	Eugenyl formate	Others	Others	254023	88340	140691	453879	846262	729473	756670	1.25372e+06	1.19547e+06
Zbsn004020	191.07	147.08	192.079	C11H12O3	[M-H]-	C12343	Isoshinanolone	Quinones	Quinones	108555	13340	124408	78596.9	118500	105802	89640.9	129713	100188
pmp001227	193.12	105.04	192.115	C12H16O2	[M+H]+	C17853	Senkyunolide A	Others	Lactones	47203.8	117223	84191.5	903947	900974	1.04614e+06	741913	582948	912402
mws1515	193.16	175.15	192.151	C13H20O	[M+H]+	C12286	α-Ionone	Terpenoids	Monoterpenoids	39944.8	39416.2	47691.7	22219.1	16192	21523.9	15671.8	17775.1	13998.4
Latp003160	195.06	117.03	194.057	C10H10O4	[M+H]+	C02379	6-Hydroxymellein	Others	Chromone	1898340	1921670	2086670	5628495	6561650	7421525	3352245	3371180	3302330
Wmln000659	193.07	101.02	194.058	C10H10O4	[M-H]-	-	3-Methyl-4,8-dihydroxy-3,4-dihydroisocoumarin	Lignans and Coumarins	Coumarins	117997	115179	99565	45225.2	78756	56482.9	48872.1	55429.1	42225.5
mws0014	193.05	134.04	194.058	C10H10O4	[M-H]-	C01494	Ferulic acid	Phenolic acids	Phenolic acids	56670	13066.5	10005	61670	37185.9	69957.1	39030	17493.5	15005
Wmqn000820	193.09	163.04	194.094	C11H14O3	[M-H]-	-	Dehydrololiolide	Terpenoids	Terpene	0	0	0	38340	14382.1	12844.2	102602	496670	114112
MWS20182	195.07	136.05	196.074	C10H12O4	[M-H]-	-	Dihydroferulic Acid	Phenolic acids	Phenolic acids	4221.76	6670	31398.8	20967.1	8340	8342.84	34677.3	40046.7	42029.3
pmf0319	195.07	137.02	196.074	C10H12O4	[M-H]-	C10664	Acetosyringone	Others	Ketone compounds	21670	34289.4	41999.9	27185.1	39344.3	20005	16061.5	21466.9	8340
MWSHC20102	197.08	151.04	196.074	C10H12O4	[M+H]+	-	3-Hydroxy-1-(4-Hydroxy-3-Methoxyphenyl)Propan-1-One	Phenolic acids	Phenolic acids	78340	121779	68340	256452	438340	631670	1513340	1208340	1853340
Lmxp000429	198.12	95.06	197.116	C9H15N3O2	[M+H]+	-	Hercynine	Alkaloids	Alkaloids	2.86519e+07	2.64838e+07	2.98239e+07	5.73145e+06	5.40808e+06	5.41137e+06	2.43269e+06	2.26174e+06	2.36553e+06
pmb2497	197.05	153.06	198.053	C9H10O5	[M-H]-	C05584	4-Hydroxy-3-methoxymandelate	Phenolic acids	Phenolic acids	103685	105414	101783	49033.6	53023.9	49860.6	17406.5	12593.9	6271.27
Hmln008119	197.12	153.12	198.126	C11H18O3	[M-H]-	-	Robinlin	Terpenoids	Terpene	172374	158759	159053	207661	200791	132134	80538.5	83647.3	90937
Lmxn008846	197.12	153.13	198.126	C11H18O3	[M-H]-	-	Hydroxydihydrobovolide	Others	Lactones	141049	158540	135911	156243	152466	116082	70948	73044.8	73351
Zahn007990	197.12	153.13	198.126	C11H18O3	[M-H]-	-	5-hydroxy-3,4-dimethyl-5-pentylfuran-2(5H)-one	Others	Others	217826	231076	232610	274750	238618	223734	126989	133065	147723
Wbjp001317	203.08	130.07	202.074	C11H10N2O2	[M+H]+	-	vasicinone	Alkaloids	Alkaloids	140006	119952	112204	179924	177056	169370	153620	174089	169368
mws0018	203.22	84.08	202.216	C10H26N4	[M+H]+	C00750	Spermine	Alkaloids	Alkaloids	1.95692e+06	2.1357e+06	2.35289e+06	1.55835e+06	1.46853e+06	1.00817e+06	1.33062e+06	1.5427e+06	1.47347e+06
MWSslk108	204.13	85.03	203.116	C9H17NO4	[M+H]+	-	O-Acetyl-L-carnitine	Alkaloids	Alkaloids	3.87052e+06	4.18493e+06	4.2863e+06	1.53971e+06	544575	1.70749e+06	424923	2.0795e+06	497021
Zmcp102201	205.09	149.02	204.079	C12H12O3	[M+H]+	C09921	Senkyunolide B	Others	Lactones	1.21998e+07	1.31726e+07	1.24376e+07	1.26239e+07	1.23907e+07	1.41131e+07	1.4532e+07	1.61143e+07	1.13055e+07
Zmbp002538	205.1	146.06	204.09	C11H12N2O2	[M+H]+	-	1-Methoxy-indole-3-acetamide	Alkaloids	Plumerane	2.51898e+07	3.02709e+07	2.82649e+07	1.60804e+07	1.59384e+07	1.70786e+07	1.43913e+07	1.29424e+07	1.36599e+07
Ladp002110	206.04	160.04	205.037	C10H7NO4	[M+H]+	-	4-hydroxy-2-oxo-1,2-dihydroquinoline-3-carboxylic acid	Alkaloids	Quinoline alkaloids	133254	139521	140096	118679	120515	175782	501465	655877	561173
pmb0818	206.08	145.05	205.074	C11H11NO3	[M+H]+	C05660	Methoxyindoleacetic acid	Alkaloids	Plumerane	779068	844516	806702	521298	419873	434134	328563	360343	370942
Wbmp001981	206.12	190.08	205.11	C12H15NO2	[M+H]+	-	6,7-dimethoxy-2-methyl-1,2-dihydroisoquinoline	Alkaloids	Alkaloids	1668.82	5005	23559.7	5005	1677.35	6940.59	5204.8	5005	3397.32
pme1261	206.14	76.08	205.131	C9H19NO4	[M+H]+	C05944	D-Panthenol	Others	Alcohol compounds	22505.7	43327.7	20004.5	31667.3	14171.8	155783	12921.7	49160.3	51659.3
Lchp000221	207.06	91.05	206.058	C11H10O4	[M+H]+	-	(Z)-3-Ethylidene-7-hydroxy-6-methoxyphthalide	Others	Others	569451	485005	328340	138762	68340	49547.4	100450	65005	131562
Lcmp123012	207.1	176.08	206.094	C12H14O3	[M+H]+	-	Hinokitiol Acetate	Terpenoids	Monoterpenoids	84583.4	77833.4	53196.5	730089	679623	730286	1.10984e+06	1.07228e+06	1.2477e+06
Lmjp002718	207.14	95.08	206.131	C13H18O2	[M+H]+	-	Arteannuin A	Terpenoids	Sesquiterpenoids	1801670	2140005	1040005	6332585	4215800	4033990	7457030	5972170	8208440
Lmln010063	205.158	189.129	206.167	C14H22O	[M-H]-	-	2,6-Di-tert-butylphenol*	Phenolic acids	Phenolic acids	101085	78895.3	72791.4	95850.2	94210.7	103239	78071.5	85014.9	82015.9
Lmbn013410	205.16	189.13	206.167	C14H22O	[M-H]-	-	2,4-Di-Tert-Butylphenol*	Phenolic acids	Phenolic acids	101085	78895.3	72791.4	95850.2	94210.7	103239	78071.5	85014.9	82015.9
Lmyn003131	206.05	162.06	207.053	C10H9NO4	[M-H]-	-	Dioxindole-3-acetic acid	Alkaloids	Plumerane	15897	27623	20945.9	23386.4	14246.2	35565.7	59456.5	52501.7	41490.4
Yacn003968	206.08	147.04	207.089	C11H13NO3	[M-H]-	C09933	Cantleyine	Alkaloids	Alkaloids	961037	919344	1.02846e+06	1.12716e+06	1.29675e+06	1.4082e+06	1418340	1.00923e+06	1471670
MA10107783	207.03	119.05	208.037	C10H8O5	[M-H]-	C20772	3-[(1-Carboxyvinyl)oxy]benzoic acid	Phenolic acids	Phenolic acids	2.08591e+07	2.37451e+07	2.24809e+07	993781	1235005	456670	959262	736606	815590
mws1014	209.04	149.02	208.037	C10H8O5	[M+H]+	C09265	Fraxetin (7,8-Dihydroxy-6-methoxycoumarin)	Lignans and Coumarins	Coumarins	153689	108417	348028	70527.7	179656	31473	601594	666114	656202
Lmtp004382	209.08	149.06	208.074	C11H12O4	[M+H]+	C05610	Sinapinaldehyde	Phenolic acids	Phenolic acids	76341.5	126670	82094.1	52597.5	106670	88549.5	102504	110371	68340
Lchp000218	209.08	121.06	208.074	C11H12O4	[M+H]+	-	(R)-3-ethyl-7-hydroxy-6-methoxyphthalide	Others	Others	222033	717132	244711	96670	136344	774465	1.31038e+06	1.3301e+06	1.30431e+06
Lsjp211261	209.15	149.09	208.146	C13H20O2	[M+H]+	-	(6R,9S)-3-Oxo-α-ionol	Terpenoids	Monoterpenoids	530774	529246	659254	322163	321869	330208	465687	509912	402457
Lsjp211201	209.15	137.1	208.146	C13H20O2	[M+H]+	-	3S-3-hydroxy-β-damascon	Terpenoids	Monoterpenoids	1640005	1498340	1830005	4113610	3448685	4345820	2276670	2130005	2130005
Wbmp003697	209.15	55.05	208.146	C13H20O2	[M+H]+	-	(R)-3-(3'-Hydroxybutyl)-2,4,4-trimethylcyclohexa-2,5-dienone	Terpenoids	Sesquiterpenoids	52969.8	147158	41670	234767	210725	199507	390012	428980	440145
Lmbn004790	209.08	179.03	210.089	C11H14O4	[M-H]-	-	Methyl 3-(3-hydroxy-4-methoxyphenyl)propanoate	Phenolic acids	Phenolic acids	43340	41153.3	30605.5	173340	175005	164638	84434.1	97060.3	118203
mws0853	209.08	179.07	210.089	C11H14O4	[M-H]-	C02325	Sinapyl alcohol	Phenolic acids	Phenolic acids	43340	75005	40110.1	83137.1	108497	146670	110816	123480	96013.4
Qmyp101440	211.17	109.1	210.162	C13H22O2	[M+H]+	-	Blumenol C	Terpenoids	Monoterpenoids	421670	421670	215260	627125	658220	537137	1.15912e+06	1.32807e+06	1.36467e+06
Yhjp000315	213.07	114.89	212.069	C10H12O5	[M+H]+	-	C-Veratroylglycol	Phenolic acids	Phenolic acids	13933	23014.6	26094	19061.7	15383.4	24240.6	34220.6	27859.3	36670
pme3437	213.08	154.06	212.069	C10H12O5	[M+H]+	-	Eudesmic acid (3,4,5-trimethoxybenzoic acid)	Phenolic acids	Phenolic acids	0	0	0	12071.6	7935.31	18099.1	10005	5807.8	17104.3
Lmqp002115	213.08	151.04	212.069	C10H12O5	[M+H]+	-	Methyl Syringate	Phenolic acids	Phenolic acids	61670	48221.5	108340	311670	141670	303340	268340	393340	495005
mws0677	219.11	160.08	218.106	C12H14N2O2	[M+H]+	C00978	N-Acetyl-5-hydroxytryptamine	Alkaloids	Plumerane	301293	204292	251626	81994.7	124161	115539	138069	108600	96528.6
Lahp003147	219.15	131.05	218.142	C13H18N2O	[M+H]+	-	N,N-cinnamoylbutanediamine*	Alkaloids	Phenolamine	88746.8	102162	59980.9	102161	185037	190006	314243	311112	125086
Qagp003587	219.15	131.05	218.142	C13H18N2O	[M+H]+	-	N-Monocinnamoylputrescine*	Alkaloids	Phenolamine	89276.5	32985.5	18340	60319.9	70005.3	78430.3	110005	93340	165262
Wbsp001938	220.12	90.06	219.111	C9H17NO5	[M+H]+	-	Casuarine Analogue	Alkaloids	Alkaloids	3.97613e+06	4.06877e+06	4.10424e+06	1.62316e+06	1.4706e+06	1.43642e+06	496874	447689	451858
Wbjp001169	221.09	130.06	220.085	C11H12N2O3	[M+H]+	-	o-Carboxy-5-hydroxytryptamine	Alkaloids	Alkaloids	944384	891471	876669	958723	906563	884578	707263	672865	698649
Wbjp002330	221.09	175.09	220.085	C11H12N2O3	[M+H]+	-	(3S)-1,3-dihydroxy-2,3,3a,4-tetrahydropyrrolo[2,1-b]quinazolin-9(1H)-one	Alkaloids	Alkaloids	179304	185219	186074	111262	129743	149841	118531	103293	35005
Lhfp110340	221.19	119.08	220.183	C15H24O	[M+H]+	-	Eremofukinone	Terpenoids	Sesquiterpenoids	198452	202953	211954	303457	274384	302306	340486	410884	360647
Qmyp101311	221.19	95.09	220.183	C15H24O	[M+H]+	-	Anhydro-β-rotunol	Terpenoids	Sesquiterpenoids	350005	346670	132804	161670	198340	74430.4	118340	131670	136670
Yajp005210	221.19	81.07	220.183	C15H24O	[M+H]+	-	awabukinol	Terpenoids	Monoterpenoids	571239	601756	611879	475165	401066	405854	328785	350119	459668
Hmyp002656	222.08	130.06	221.069	C11H11NO4	[M+H]+	-	Methyl dioxindole-3-acetate	Alkaloids	Plumerane	474077	506188	488200	1.01573e+06	929538	844569	352030	377248	390360
pmp000251	207.1	119.09	224.105	C12H16O4	[M-H2O+H]+	-	E-6,7-Dihydroxydihydroligustilide	Others	Lactones	20492.5	23429.1	20421.1	49361.9	94381.9	36670	68340	240724	205280
MWSHC2042	225.11	123.04	224.105	C12H16O4	[M+H]+	-	(2E)-3-(1-Hydroxy-2,6,6-trimethyl-4-oxo-2-cyclohexen-1-yl)-2-propenoic acid	Others	Others	102980	113476	156670	441241	269720	437523	1040005	1.13639e+06	644623
pmp000452	225.15	85.1	224.141	C13H20O3	[M+H]+	-	Annuionone D	Others	Ketone compounds	73931.1	81323.1	60005	182071	136750	200857	235356	367875	210655
Lsjp211202	225.15	123.08	224.141	C13H20O3	[M+H]+	-	Blumenol A	Terpenoids	Monoterpenoids	311670	366670	266670	1480005	1625005	1403340	2155005	2704790	2560005
Lacp003427	225.15	123.12	224.141	C13H20O3	[M+H]+	-	Grasshopper ketone	Terpenoids	Monoterpenoids	0	0	0	0	0	0	190181	158073	121494
Qmyp101232	225.15	95.08	224.141	C13H20O3	[M+H]+	C04166	Vomifoliol (Blumenol A)	Terpenoids	Monoterpenoids	2829915	3340195	2288340	5647755	5935305	6010805	9305825	10047975	10448785
Lafp003256	227.09	181.05	226.084	C11H14O5	[M+H]+	-	3,4'-Dihydroxy-3',5'-dimethoxypropiophenone	Others	Ketone compounds	13340	10005	16974.4	0	0	0	45005	66769.2	78406.7
Lmdp002381	227.09	149.06	226.084	C11H14O5	[M+H]+	C09780	Genipin	Terpenoids	Monoterpenoids	230005	230005	216670	496670	483340	708340	1591670	848340	1338340
Lmyp003951	227.09	181.09	226.084	C11H14O5	[M+H]+	-	3-Hydroxy-1-(4-hydroxy-3,5-dimethoxyphenyl)propan-1-one	Others	Ketone compounds	26927.2	20424.7	25949.4	54262	47475.1	94668.3	56845.2	87411.9	69358.9
Lmqp003432	227.16	121.1	226.157	C13H22O3	[M+H]+	-	6,9-Dihydroxy-7-megastigmen-3-one	Terpenoids	Sesquiterpenoids	706727	683807	966911	538056	457476	496086	614257	761812	691393
Lsjp211260	227.16	125.09	226.157	C13H22O3	[M+H]+	-	9-epi-Blumenol B	Terpenoids	Monoterpenoids	721670	621670	790005	1935005	1835005	2086670	6713400	5584720	4.23484e+06
Zahp011321	228.23	228.24	227.225	C14H29NO	[M+H]+	-	N-Isobutyl Decanamide	Alkaloids	Alkaloids	345820	303479	291011	299700	318967	325086	357422	325491	350479
Wcdp004275	230.25	57.07	229.241	C14H31NO	[M+H]+	-	Lauramine oxide	Others	Others	16617.4	17137.5	30816.5	49801.3	22505.1	21505.3	45968.7	17031.1	24263.4
Qmqp102534	233.15	159.12	232.146	C15H20O2	[M+H]+	C09484	Isoalantolactone	Terpenoids	Sesquiterpenoids	26872.7	22828.1	28200.6	39738.5	33251.4	41957.3	13767.3	16041.6	15990.7
pmb0490	235.14	147.04	234.137	C13H18N2O2	[M+H]+	C18326	p-Coumaroylputrescine	Alkaloids	Phenolamine	36867.9	33794.8	36961	42369	38996.8	52663.9	57345.8	40185.7	32453.4
Lmhn010314	233.15	217.12	234.162	C15H22O2	[M-H]-	-	Aspergillusene A	Terpenoids	Sesquiterpenoids	13510.1	11609.5	12130.6	7459.93	12894.9	9115.42	10244.4	9225.15	10514.2
pme3137	239.07	165.05	238.063	C15H10O3	[M+H]+	C20871	3-Hydroxyflavone	Flavonoids	Flavonols	203162	294496	250360	248518	286532	255591	53326.9	44065.8	45975.9
Lmyn000160	237.06	87.01	238.069	C8H14O8	[M-H]-	-	Mucic acid Dimethyl Ester	Phenolic acids	Phenolic acids	784911	904410	1.32844e+06	619048	485024	630802	435556	815446	442086
Wcfn008271	239.03	223.02	240.042	C14H8O4	[M-H]-	C10312	Danthron; 1,8-Dihydroxyanthraquinone	Quinones	Anthraquinone	3.4363e+07	3.3968e+07	3.40991e+07	4.33877e+07	4.24846e+07	4.102e+07	3.48076e+07	3.50668e+07	3.48444e+07
Zmdn011161	239.07	223.03	240.079	C15H12O3	[M-H]-	C10314	Chrysophanol-9-anthrone	Quinones	Anthraquinone	5.66788e+06	3.06948e+06	407438	512257	2.22498e+06	597125	610733	463965	517703
Lafp002342	243.09	140.05	242.078	C11H14O6	[M+H]+	-	2,3-Dihydroxy-1-(4-hydroxy-3,5-dimethoxyphenyl)propan-1-one	Phenolic acids	Phenolic acids	16670	18723.3	21472.2	35567.5	43834.2	32753.8	227378	178703	217437
mws1383	243.09	145.08	242.08	C12H10N4O2	[M+H]+	C01727	Lumichrome	Alkaloids	Alkaloids	11670	8340	8509.17	10005	12919.1	7568.11	8509.17	2843	6466.05
mws2103	243.07	159.05	244.074	C14H12O4	[M-H]-	C05901	Piceatannol	Others	Stilbene	14609.1	10298.6	16079.7	15302.3	16491.2	7805.08	5835.65	3340	3340
Wasn000410	245.04	153	246.05	C6H15O8P	[M-H]-	-	sn-glycero-3-phospho-(1'-sn-glycerol)	Others	Others	658880	650392	741160	119503	160153	144318	24816.6	32654.6	31347.9
Wbtp003318	247.06	153.02	246.053	C13H10O5	[M+H]+	-	3,4,5,3'-tetrahydroxybenzophenone	Flavonoids	Other Flavonoids	373340	521670	645005	125005	150005	85005	59513.1	76670	133340
Yalp003517	249.11	159.08	248.105	C14H16O4	[M+H]+	-	30-Hydroxyfraxinellone	Terpenoids	Sesquiterpenoids	69513.8	25919.5	92784.3	56757.1	33340	51670	166670	275005	219586
Qatp004010	249.15	157.1	248.141	C15H20O3	[M+H]+	C09507	Micheliolide	Terpenoids	Sesquiterpenoids	30933.5	48437	37027.2	8340	10005	20005	30005	38287.7	48462.2
Lmhp002772	249.16	147.04	248.153	C14H20N2O2	[M+H]+	-	p-Coumaroylcadaverine	Alkaloids	Phenolamine	25146.6	7392.61	7745.01	8340	1670	12430.8	6670	11670	5005
Lhnp111726	251.13	163.11	250.12	C14H18O4	[M+H]+	-	13-Nor-desacylcynaropicrin	Terpenoids	Sesquiterpenoids	347584	359321	305738	244928	206501	220703	312898	66670	227307
Zdcp003644	251.14	105.07	250.132	C13H18N2O3	[M+H]+	C03002	N-Caffeoylputrescine	Alkaloids	Phenolamine	609313	719671	515392	336670	455005	239503	481348	728340	833340
pma1840	250.14	147.04	250.144	C14H20NO3+	[M]+	-	4-Coumaroylcholine	Alkaloids	Phenolamine	4537.66	5878.03	9855.85	5005	9208.83	1670	24843.1	21670	10005
Ladp003640	252.09	105.03	251.079	C12H13NO5	[M+H]+	-	(S)-3-Hydroxy-1-(3,4-dihydroxyphenethyl)pyrrolidine-2,5-dione	Alkaloids	Pyrrole alkaloids	729416	553393	938114	897475	845697	810453	634274	669720	776670
Lmhn003373	253.04	137.02	254.043	C11H10O7	[M-H]-	-	4-Hydroxybenzoylmalic acid	Phenolic acids	Phenolic acids	25005	10005	20005	10005	16740	14657.5	10471.7	5005	4177.67
Wcdp010864	256.26	88.08	255.256	C16H33NO	[M+H]+	-	Hexadecanamide	Alkaloids	Alkaloids	1.41084e+07	1.1673e+07	1.17551e+07	1.2636e+07	1.0852e+07	1.25667e+07	1.27452e+07	1.21178e+07	1.24672e+07
MWSHY0124	257.08	153.02	256.074	C15H12O4	[M+H]+	C09827	Pinocembrin (Dihydrochrysin)	Flavonoids	Flavanones	29237.7	23838.1	22351.1	7803.94	6558.13	9366.43	5976.73	5654.56	4547.04
Wcdp010708	263.24	81.07	262.23	C18H30O	[M+H]+	-	Octadeca-2,9,12,15-tetraen-1-ol	Others	Others	20772.1	20675.3	29149	18105.4	15935.9	24038.7	20821.4	27939.8	25825.5
Zmyn003693	267.07	252.04	268.074	C16H12O4	[M-H]-	C15203	6-Hydroxy-2'-methoxyflavone	Flavonoids	Flavones	12814.9	12645.6	17967.2	15168.4	15925.7	18134.5	11276.9	6169.1	8806.05
pmp000087	269.1	177.05	268.095	C13H16O6	[M+H]+	-	2-Feruloyl-sn-glycerol	Phenolic acids	Phenolic acids	51987	29838.9	66735.8	188711	239559	254257	116479	231601	147051
pmp000086	269.1	177.05	268.095	C13H16O6	[M+H]+	-	1-Feruloyl-sn-glycerol	Phenolic acids	Phenolic acids	36519.8	59195.3	61270.6	183822	210055	229120	114056	153480	106499
pmp000791	271.06	153.05	270.053	C15H10O5	[M+H]+	-	Moracin Y	Phenolic acids	Phenolic acids	47880.5	54098.3	41213.4	497470	467587	523757	1.99247e+07	1.95394e+07	2.08392e+07
MWS20151	271.06	153.02	270.053	C15H10O5	[M+H]+	C01477	Apigenin; 4',5,7-Trihydroxyflavone	Flavonoids	Flavones	23627.3	13054.2	8697.68	103906	96894	149453	4.22816e+06	4.52628e+06	4.15267e+06
Lssp210422	271.06	153.02	270.053	C15H10O5	[M+H]+	C06563	Genistein	Flavonoids	Isoflavones	18034.6	13398.9	17169.9	107150	87383.3	128473	4.7172e+06	5.4462e+06	4.64846e+06
MWS20169	269.05	254.02	270.053	C15H10O5	[M-H]-	-	2,5-dihydroxy-1-methoxy-anthraquinone	Quinones	Anthraquinone	7237.38	5794.29	5603.97	34481.6	31190.2	37930.5	19986.4	23130	14033
Lmyn006227	269.05	151	270.053	C15H10O5	[M-H]-	C10044	Galangin (3,5,7-Trihydroxyflavone)	Flavonoids	Flavones	1047.13	1712.13	3419.7	218159	265955	243120	1.02697e+07	8.89953e+06	9.24909e+06
MWSHC20170	269.1	59.02	270.11	C13H18O6	[M-H]-	-	Phenylmethyl β-L-glucopyranoside	Phenolic acids	Phenolic acids	10386.1	6587.03	11670	12564.3	16670	18920	11353.7	30005	23340
Zasn010461	269.25	269.25	270.256	C17H34O2	[M-H]-	-	Pentadecanoic acid,14-methyl-,methyl ester	Others	Others	1.28508e+06	1.31365e+06	1.40105e+06	825142	755276	892243	400518	545801	510909
Sazp000955	272.11	110.06	271.106	C12H17NO6	[M+H]+	-	Tetraphyllin A	Alkaloids	Isoquinoline alkaloids	356312	428741	316271	1.17071e+06	999280	1.01296e+06	2.78949e+06	2.20017e+06	2.18138e+06
Zblp001009	272.11	110.06	271.106	C12H17NO6	[M+H]+	-	3-pyridine-methanol-O-β-D-glucopyranosyl	Alkaloids	Pyridine alkaloids	348009	329026	370630	754019	598603	717494	1.96692e+06	2.19664e+06	1.80198e+06
MWSmce149	272.12	107.05	271.121	C16H17NO3	[M+H]+	C06346	Higenamine*	Alkaloids	Isoquinoline alkaloids	2.86422e+06	3.44896e+06	3.61527e+06	68230.7	94677.9	100701	296547	370923	447361
Cmxp002615	272.13	107.05	271.121	C16H17NO3	[M+H]+	C06160	(S)-Norcoclaurine*	Alkaloids	Isoquinoline alkaloids	3.27233e+06	3.71846e+06	3.601e+06	102811	131464	130622	351391	470516	485062
Wbmp002232	272.13	107.05	271.121	C16H17NO3	[M+H]+	C06347	Demethylcoclaurine	Alkaloids	Alkaloids	3.33838e+06	3.03695e+06	3.22086e+06	89514.4	112288	98979.1	333059	379528	364040
Wdhp002598	272.13	107.05	271.121	C16H17NO3	[M+H]+	-	1-(4-hydroxyphenyl)-7-methoxy-1,2,3,4-tetrahydroisoquinolin-8-ol	Alkaloids	Isoquinoline alkaloids	2.56143e+06	2.91382e+06	2.96459e+06	58211.7	66528.3	73159	268529	355435	371785
Zbsp007084	273.08	153.02	272.068	C15H12O5	[M+H]+	C09614	Butin; 7,3',4'-Trihydroxyflavanone*	Flavonoids	Flavanones	726892	663455	618725	341518	364892	315804	578840	604758	627120
pme2960	273.08	153.02	272.068	C15H12O5	[M+H]+	C06561	Naringenin chalcone; 2',4,4',6'-Tetrahydroxychalcone	Flavonoids	Chalcones	1.2495e+06	1.07482e+06	1.28406e+06	103108	97867.4	96715.5	265961	260205	275331
MWSHY0017	273.08	153.02	272.068	C15H12O5	[M+H]+	C00509	Naringenin (5,7,4'-Trihydroxyflavanone)*	Flavonoids	Flavanones	642748	590980	572723	347613	317123	332806	566645	627120	616447
mws0914	271.06	151	272.068	C15H12O5	[M-H]-	C09826	3,5,7-Trihydroxyflavanone (Pinobanksin)	Flavonoids	Flavanonols	539464	608447	631138	67072.5	74809.5	88410.7	128821	252688	213349
mws1173	271.06	243.07	272.068	C15H12O5	[M-H]-	C09751	Garbanzol	Flavonoids	Flavonols	0	0	0	0	0	0	5058.61	9135.81	6645.81
MWSmce675	271.08	108.02	272.09	C12H16O7	[M-H]-	C06186	Arbutin	Phenolic acids	Phenolic acids	108455	132718	96625.7	459860	428016	654410	1.82302e+06	1.46291e+06	1.35818e+06
Ymjm000152	271.08	108.02	272.09	C12H16O7	[M-H]-	-	p-Hydroxypheny-β-D-allopyranoside	Phenolic acids	Phenolic acids	86294.4	90988.9	81021	459332	376505	383940	1.89466e+06	1.37066e+06	1.27341e+06
WaYn002948	271.08	109.03	272.09	C12H16O7	[M-H]-	-	Pyrocatechol monoglucoside	Others	Others	130974	114889	130005	332064	430905	572871	1.40661e+06	1415271	1700335
Wcdp006912	274.28	88.08	273.267	C16H35NO2	[M+H]+	-	Lauryldiethanolamine	Others	Others	1.77764e+06	1.6617e+06	2.36709e+06	3.04604e+06	2.30392e+06	2.26632e+06	4.0362e+06	2.5279e+06	2.48409e+06
pme1201	273.08	167.03	274.084	C15H14O5	[M-H]-	C00774	Phloretin	Flavonoids	Chalcones	6833.41	5479.05	5810.73	8447.41	14276.7	13280.3	128652	161662	114016
Lmgp004784	275.09	139.04	274.084	C15H14O5	[M+H]+	-	Apiferol	Flavonoids	Flavones	1670	7144.99	2094.18	1046.88	6439.52	8163.97	55005	93340	71670
Lhmp101304	277.09	115.04	276.084	C11H16O8	[M+H]+	-	Ranunculinin glucoside(iso-01)	Others	Others	397822	275016	222101	281743	387222	334921	264413	160335	278258
Lhhp120811	279.12	149.02	278.115	C15H18O5	[M+H]+	-	Hydroxyillicinone C	Lignans and Coumarins	Coumarins	1.16436e+06	1.35194e+06	1.62003e+06	2.71063e+06	2.27502e+06	3.66475e+06	3.81067e+06	2.04619e+06	3.48698e+06
mws1038	277.12	146.08	278.13	C11H22N2O4S	[M-H]-	C00831	Pantetheine	Alkaloids	Alkaloids	1666670	1.47143e+06	1.20237e+06	188891	184410	191670	206670	216670	162462
WaYn002408	337.15	161.05	278.137	C12H22O7	[M+CH3COOH-H]-	-	[(1R,2R)-cyclohexane-1,2-diol]Beta-D-Galactopyranoside	Others	Others	33144	33926.3	31666.5	91146	73877.3	79352.4	110045	108539	113829
Latp009986	279.16	149.02	278.151	C16H22O4	[M+H]+	-	6β-Hydroxy-8α-methoxyeremophila-1(10),7(11)-dien-12,8β-olide	Terpenoids	Sesquiterpenoids	1.31489e+07	1.36151e+07	11078500	1.25121e+07	1.38161e+07	1.35329e+07	1.45894e+07	1.34383e+07	1.40495e+07
pmp001230	279.16	121.03	278.152	C16H22O4	[M+H]+	-	Senkyunolide M	Others	Lactones	2.72713e+07	2.9526e+07	2.48505e+07	2.61271e+07	2.82593e+07	2.83329e+07	2.68739e+07	3.37188e+07	2.535e+07
MWSmce341	279.16	149.03	278.152	C16H22O4	[M+H]+	-	Butyl isobutyl phthalate	Phenolic acids	Phenolic acids	1.11125e+07	1.07648e+07	1.06503e+07	1.0617e+07	1.03568e+07	1.156e+07	1.14487e+07	1.11805e+07	9.42987e+06
Lmyp008437	279.16	149.02	278.152	C16H22O4	[M+H]+	-	Dibutyl terephthalate	Phenolic acids	Phenolic acids	3.40716e+07	1.46656e+07	2.112e+07	2.69558e+07	1.90231e+07	3.44342e+07	1.65741e+07	2.53359e+07	3.43084e+07
Wcsn010224	277.22	277.22	278.225	C18H30O2	[M-H]-	-	14-hydroxy-2,6,10-trimethylpentadeca-2,5,10-trien-4-one	Others	Others	2.25572e+06	2.13726e+06	2.37294e+06	2.71096e+06	2.35728e+06	2.14922e+06	1.53104e+06	1.50809e+06	1.58264e+06
Wcdp009119	279.23	81.07	278.225	C18H30O2	[M+H]+	-	Elaidolinolenic acid	Phenolic acids	Phenolic acids	168702	150127	170951	241077	237620	216160	43710.8	37272.3	48003.2
Wcsn010496	277.22	233.23	278.225	C18H30O2	[M-H]-	-	6,10,14-Trimethylpentadeca-5,9-Diene-2,13-Dione	Others	Others	45063.9	51182.8	45809.4	55060.2	49710.3	43228.8	27255.9	32500.8	33349.3
Wcsn010254	277.22	277.22	278.225	C18H30O2	[M-H]-	-	4-[3-(4,8-dimethylnona-3,7-dienyl)-3-methyloxiran-2-yl]butan-2-one	Others	Others	2.36392e+06	2.39272e+06	2.4805e+06	3.08155e+06	2.7691e+06	2.29781e+06	1.51759e+06	1.67911e+06	1.7202e+06
Zahp012577	280.26	81.07	279.256	C18H33NO	[M+H]+	-	Octadecadienamide	Alkaloids	Alkaloids	1.34669e+07	1.02075e+07	1.3214e+07	1.22015e+07	1.0294e+07	1.3453e+07	1.47283e+07	1.36267e+07	1.41261e+07
Lmhn002926	279.05	163.04	280.058	C13H12O7	[M-H]-	-	p-Coumaroylmalic acid	Phenolic acids	Phenolic acids	103340	113340	76670	108340	38340	81308.3	51670	76670	53340
Lmhn003223	279.05	147.04	280.058	C13H12O7	[M-H]-	-	Cinnamoyltartaric acid	Phenolic acids	Phenolic acids	5005	7401.28	18340	8441.65	5287.39	5293.23	13340	6670	8994.4
Zmsn110105	279.07	59.01	280.079	C10H16O9	[M-H]-	-	Rumexobtusifolius	Others	Others	83412.8	100007	166670	258340	215005	92375.5	68281.1	165005	102025
Zmgp004297	281.15	107.05	280.146	C19H20O2	[M+H]+	-	1-phenyl-7-(4-hydroxyphenyl)-4-ene-3-heptanone	Others	Ketone compounds	39496.8	30257.6	23130	36510.6	27764.6	40574	19660.7	19971.4	21843.4
Wcsn011122	279.23	279.24	280.24	C18H32O2	[M-H]-	-	(5Z,10E,14S)-14-hydroxy-2,6,10-trimethylpentadeca-5,10-dien-4-one	Others	Others	5.00278e+06	4.70177e+06	4.78422e+06	4.27299e+06	3.69015e+06	4.1548e+06	2.55925e+06	2.75495e+06	2.42136e+06
MWSmce349	282.28	114.09	281.272	C18H35NO	[M+H]+	-	Laurocapram	Alkaloids	Alkaloids	162988	96558.9	136220	112530	120106	126122	143421	84770.5	125760
Zahp013600	282.28	69.07	281.272	C18H35NO	[M+H]+	-	Octadec-2-enamide	Alkaloids	Alkaloids	1.22058e+07	1.29572e+07	1.32498e+07	1.24183e+07	1.2179e+07	1.32381e+07	1.09964e+07	1.20735e+07	1.36875e+07
Lakn004098	281.14	171.12	282.147	C15H22O5	[M-H]-	C15971	Dihydrophaseic acid	Terpenoids	Sesquiterpenoids	23340	18340	11670	1016.06	8340	6131.57	0	0	0
Wcgn012724	281.17	199.17	282.183	C16H26O4	[M-H]-	-	6-Hydroxyphomodiol	Others	Others	1.49538e+07	1.53827e+07	1.46313e+07	8.73117e+06	9.12065e+06	8.91035e+06	5.8459e+06	5.53142e+06	5.96653e+06
Zahp014087	284.3	88.08	283.288	C18H37NO	[M+H]+	-	N-(12-methyltetradecyl)propionamide	Alkaloids	Alkaloids	7.90042e+06	7.32e+06	7.36431e+06	7.20865e+06	7.5206e+06	7.39538e+06	6.69887e+06	6.30407e+06	6.96891e+06
Zmzp005934	284.3	102.09	283.288	C18H37NO	[M+H]+	C13846	Stearamide	Alkaloids	Alkaloids	5.53076e+06	5.2069e+06	5.29626e+06	5.25707e+06	5.20586e+06	5.13645e+06	4.72189e+06	4.42108e+06	4.94044e+06
Lmsn102501	283.02	255.03	284.032	C15H8O6	[M-H]-	C10401	Rheic Acid	Quinones	Anthraquinone	357475	326250	283666	16408.4	28672.5	22434.8	27342.2	29636.3	51844.5
mws0051	285.08	242.05	284.068	C16H12O5	[M+H]+	C01470	Acacetin	Flavonoids	Flavones	56966.4	42270.7	39831.2	19250.2	9917.78	32634.4	231908	227487	197772
mws0918	283.06	268.04	284.068	C16H12O5	[M-H]-	C10521	Prunetin (5,4'-Dihydroxy-7-methoxyisoflavone)	Flavonoids	Isoflavones	167162	152919	173524	13587.5	21241.8	136027	378019	436097	376963
MWSmce277	285.09	123.04	284.09	C13H16O7	[M+H]+	-	Helicide	Phenolic acids	Phenolic acids	44581.6	36670	34191.7	26925.4	38068.2	37888.5	37645.4	16531	13510.4
zjgp122326	286.09	124.04	285.085	C12H15NO7	[M+H]+	-	Pyridine-4-formyl-O-β-D-glucopyranoside	Others	Others	1.01451e+06	968960	1.00692e+06	308502	272163	308504	254696	292152	237419
Qmjp110216	286.14	107.05	285.137	C17H19NO3	[M+H]+	-	N-[7'-(4'-Methoxyphenyl)ethyl]-2-methoxybenzamide	Alkaloids	Alkaloids	2346670	1.51956e+06	1.629e+06	36503.8	25400.1	38340	200005	195005	143236
Wdhp003324	286.14	107.05	285.137	C17H19NO3	[M+H]+	-	(1s)-1-[(4-hydroxyphenyl)methyl]-7-methoxy-1,2,3,4-tetrahydroisoquinolin-8-ol	Alkaloids	Isoquinoline alkaloids	2346670	1.51956e+06	1.629e+06	36503.8	25400.1	38340	200005	195005	143236
Wdyp003646	286.14	107.05	285.137	C17H19NO3	[M+H]+	-	1-[(4-methoxyphenyl)methyl]-1,2,3,4-tetrahydroisoquinoline-6,7-diol	Alkaloids	Isoquinoline alkaloids	1.91805e+06	2.01691e+06	1.62509e+06	46670	31670	35459	133150	100872	137187
MWStz039	286.14	107.05	285.137	C17H19NO3	[M+H]+	C06161	Coclaurine	Alkaloids	Isoquinoline alkaloids	1.91805e+06	2.01691e+06	1.62509e+06	46670	31670	35459	133150	100872	137187
Zbbp005255	287.06	153.02	286.048	C15H10O6	[M+H]+	C08576	Aureusidin	Flavonoids	Aurones	2728.7	17603.7	1608.21	13607.6	12527.8	32052.1	354152	468392	431400
Wbtn006721	285.04	133.03	286.048	C15H10O6	[M-H]-	-	6,8-dihydroxy-3-methyl-9-oxoxanthene-1-carboxylic acid	Others	Ketone compounds	5927.11	15005	13340	93273.2	90255.4	108461	1.91078e+06	2.13031e+06	1.62777e+06
mws1068	285.04	151	286.048	C15H10O6	[M-H]-	C05903	Kaempferol (3,5,7,4'-Tetrahydroxyflavone)	Flavonoids	Flavonols	160547	157466	179269	37632.3	31704.6	36454.5	24889	32737.3	26879.5
Zmzp006523	287.06	195.03	286.048	C15H10O6	[M+H]+	-	6-Demethoxycapillarisin	Others	Chromone	25882.7	15362.3	17158.2	13340	6548.09	3602.86	13294.7	10304.9	7933.6
Ybnn007052	285.04	285.04	286.048	C15H10O6	[M-H]-	-	Norartocarpetin	Flavonoids	Flavones	2.21947e+06	2.27351e+06	2.08605e+06	504541	492354	483323	409334	408919	394196
Lmmp004504	287.06	153.02	286.048	C15H10O6	[M+H]+	C12134	2'-Hydroxygenistein	Flavonoids	Isoflavones	0	0	0	9097.51	51670	33340	304229	540721	778340
zjgp122007	287.05	153.02	286.048	C15H10O6	[M+H]+	C08720	Maritimetin	Flavonoids	Aurones	0	0	0	19797.7	19797.7	11765.3	290330	352883	325820
Hmbp002730	287.06	153.01	286.048	C15H10O6	[M+H]+	C10097	Isoscutellarein	Flavonoids	Flavones	2284.18	5005	3340	11772.7	13913.7	22459.2	280169	300487	286140
Zbqn006065	285.04	133.03	286.048	C15H10O6	[M-H]-	C10036	3,5,7,2'-Tetrahydroxyflavone; Datiscetin	Flavonoids	Flavones	4518.46	2238.13	4025.68	100056	84884.8	126843	2.33193e+06	2.00688e+06	2.83922e+06
pme0088	285.04	151	286.048	C15H10O6	[M-H]-	C01514	Luteolin (5,7,3',4'-Tetrahydroxyflavone)	Flavonoids	Flavones	5004.2	8605.21	1294.58	85149.7	50471	97437.9	1.82846e+06	1.69435e+06	1.99438e+06
mws0062	287.06	241.05	286.048	C15H10O6	[M+H]+	C10510	Isoluteolin (Orobol)(5,7,3',4'-tetrahydroxyisoflavone)	Flavonoids	Isoflavones	78839.8	87089.8	78340	98087	113671	263340	125587	107256	151256
MWSHY0089	287.09	167.03	286.084	C16H14O5	[M+H]+	C09833	5,4'-Dihydroxy-7-methoxyflavanone (Sakuranetin)	Flavonoids	Flavanones	16762.8	8707.36	11854.4	28285.8	36543.7	45860.2	6693.69	5806.52	8871.69
pmn001511	285.1	123.05	286.105	C13H18O7	[M-H]-	-	3-Hydroxy-5-Methylphenol-1-O-Glucoside	Phenolic acids	Phenolic acids	15059	16732.5	13207.9	26766	24257	65005	20920.8	18403.5	22586
WaYn002949	285.1	89.02	286.105	C13H18O7	[M-H]-	-	Isosalicin	Phenolic acids	Phenolic acids	76670	43570.2	37271	106670	76670	45071	45936.8	96670	93340
Lamn006527	287.05	125.02	288.063	C15H12O6	[M-H]-	-	Drimiopsin C	Flavonoids	Other Flavonoids	488287	456406	467142	56119	64136.7	69116.8	44648.3	52021.3	47521.6
mws1094	287.06	259.07	288.063	C15H12O6	[M-H]-	C00974	Aromadendrin (Dihydrokaempferol)	Flavonoids	Flavanonols	150536	133524	145185	20346.1	20221.3	26360.2	26670	16147.3	11013.5
Lmdn006025	287.06	125.02	288.063	C15H12O6	[M-H]-	C12631	2-Hydroxy-2,3-dihydrogenistein	Flavonoids	Isoflavones	463867	446329	439069	81439.9	78716.3	49821.1	34387.3	55021.3	37756.4
Zmpn002440	287.06	135.05	288.063	C15H12O6	[M-H]-	C15525	3,4,2',4',6'-Pentahydroxychalcone	Flavonoids	Chalcones	33331	21640.9	25877.7	74507	67887.8	97723.8	477896	441869	448711
Jmgn005927	287.06	125.03	288.063	C15H12O6	[M-H]-	-	2-hydroxynaringenin	Flavonoids	Flavanones	435243	398038	386623	58373.6	61255.1	37894.2	42107.4	35104.9	44910.2
Lcsn003955	287.05	125.03	288.063	C15H12O6	[M-H]-	-	Maesopsin	Flavonoids	Other Flavonoids	367869	359466	277390	51019.1	47263.8	59760	48358.7	46794.7	51840.1
mws1000	287.06	149.02	288.063	C15H12O6	[M-H]-	C01378	Fustin	Flavonoids	Flavanonols	0	0	0	7601.3	3340	3340	68415	115005	156670
Hmhn000927	287.08	125.02	288.084	C12H16O8	[M-H]-	-	Phloroglucinol-1-O-β-D-glucopyranoside	Phenolic acids	Phenolic acids	16670	37703.4	42971.9	73804.2	55362.6	67200.8	122503	113859	129501
MWS0434	287.2	269.21	288.209	C19H28O2	[M-H]-	-	Trans-dehydrorosinone	Others	Ketone compounds	45827.8	35560.5	39181.2	92895.3	83601.8	90616.8	35826.2	34751	34904.1
Lmyn003835	289.04	137.02	290.043	C14H10O7	[M-H]-	-	4-(3,4,5-Trihydroxybenzoxy)benzoic acid	Phenolic acids	Phenolic acids	230148	232934	172313	50149	48280.8	121670	1.40221e+06	1.45378e+06	1.58467e+06
mws0054	289.07	245.08	290.079	C15H14O6	[M-H]-	C06562	Catechin	Flavonoids	Flavanols	735909	888102	932053	338726	248798	239516	5.67111e+06	5.1872e+06	5.81783e+06
Wbtp003341	291.09	139.04	290.079	C15H14O6	[M+H]+	-	(3,5-dihydroxyphenyl)-(4-hydroxy-2,6-dimethoxyphenyl)methanone	Others	Ketone compounds	1.41059e+06	903875	1.54496e+06	365460	549351	449674	8.63783e+06	9.97046e+06	9.08576e+06
MWSHY0174	291.09	139.04	290.079	C15H14O6	[M+H]+	C09727	Epicatechin	Flavonoids	Flavanols	0	0	0	120005	105005	77019.4	2503340	3183640	2776765
Lhgp102206	291.09	139.04	290.079	C15H14O6	[M+H]+	-	Katsumadin	Others	Others	0	0	0	120005	105005	77019.4	2503340	3183640	2776765
Latp007436	291.19	151.07	290.188	C18H26O3	[M+H]+	-	Normelanothyrsin A(iso-01)	Terpenoids	Sesquiterpenoids	149665	127514	117138	88762.5	83002.7	105424	78652.4	64596.4	66603.4
Qmjp080407	291.19	233.16	290.188	C18H26O3	[M+H]+	-	14(15)-Bisnor-13-oxolabd-8(17),11(E)-dien-19-oic acid	Terpenoids	Sesquiterpenoids	40469.5	28908.8	32649.2	22789.9	20553.1	17073	16666.8	18746.7	9973.94
mws2120	291.01	247.02	292.022	C13H8O8	[M-H]-	-	Brevifolin carboxylic acid	Phenolic acids	Phenolic acids	6670	11127.1	28340	9123.96	10749.4	11670	76100.6	138340	70560.8
Wbmp000510	295.11	97.03	294.095	C11H18O9	[M+H]+	-	5-(hydroxymethyl)-4-{[3,4,5-trihydroxy-6-(hydroxymethyl)oxan-2-yl]oxy}oxolan-2-one	Terpenoids	Terpene	275079	209357	217702	410302	436071	423111	736818	624665	685434
Hmln007772	293.18	221.16	294.183	C17H26O4	[M-H]-	-	Nordihydrocapsiate	Phenolic acids	Phenolic acids	56308.3	55729.2	41847.7	46705.1	52403.3	39359.5	39821.9	42765.3	44742.8
Zbzn008048	293.18	221.15	294.183	C17H26O4	[M-H]-	-	Embelin	Quinones	Quinones	53954.5	47421	55877.4	52404.4	54895	54480.4	37211.5	42421.4	42672.6
Zjxp110304	295.23	151.11	294.219	C18H30O3	[M+H]+	-	3-Hydroxy-3,7,11-trimethyldodeca-1,6E,10-trien-9-yl isobutyrate(iso-3)	Terpenoids	Sesquiterpenoids	24122.9	15847	30168	10696.5	14844.8	27254.5	5366.82	3507.71	8288.98
Hmxp002239	298.14	255.09	297.137	C18H19NO3	[M+H]+	C09340	Apoglaziovine	Alkaloids	Aporphine alkaloids	79043.3	89825	62405	6661.82	3451.8	13340	55725.8	55748.2	44933
MWSHY0021	299.09	256.07	298.084	C17H14O5	[M+H]+	C10019	Apigenin-7,4'-dimethyl ether	Flavonoids	Flavones	16238.1	14806	12421.2	3256.18	2371.1	2379.38	26129.5	21250.3	27926.9
Hmyn000254	297.12	59.01	298.12	C18H18O4	[M-H]-	-	Tababiphenyl C	Others	Chromone	92385.5	100366	83436.3	85621.4	83474.6	88554.3	85223.2	97956.5	79808.3
Wdyp002741	300.16	107.05	299.152	C18H21NO3	[M+H]+	-	(1r)-1-[(4-hydroxyphenyl)methyl]-7-methoxy-2-methyl-3,4-dihydro-1h-isoquinolin-8-ol	Alkaloids	Isoquinoline alkaloids	1.28797e+06	1.14001e+06	847522	41359.4	44129.8	69581.1	202394	204328	215537
Zmlp003058	300.15	269.12	299.152	C18H21NO3	[M+H]+	C05176	Methylcoclaurine	Alkaloids	Isoquinoline alkaloids	726670	756670	596670	26232.4	50791	37125.4	81708.1	125080	111968
Qmjp110215	300.16	107.05	299.152	C18H21NO3	[M+H]+	-	N-Methyl-coclaurine	Alkaloids	Alkaloids	1730005	1611670	1363340	71670	55866.7	51938.2	156836	181756	196303
Zabp002798	300.16	269.12	299.152	C18H21NO3	[M+H]+	-	pseudocodeine	Alkaloids	Alkaloids	1026670	633340	738340	20180.4	32507.9	46747.5	81016.7	115292	116330
Lhyp111010	301.03	273.04	300.027	C15H8O7	[M+H]+	-	Demethylwedelolactone*	Lignans and Coumarins	Coumarins	27111.5	18094.7	6670	36180.9	37741.3	25882.6	70445.7	78841.8	96898.8
HX1197	301.03	273.04	300.027	C15H8O7	[M+H]+	-	Pseudopurpurin	Quinones	Quinones	15779.8	32614.6	13623.5	32486.5	34095.1	27242.9	101750	99861.8	170742
Lhyp111011	301.03	273.04	300.027	C15H8O7	[M+H]+	-	Isodemethylwedelolactone*	Others	Others	13665.2	21670	4093.17	38146.9	38735.6	42636.8	73520.2	71055.9	77522.2
Zmhp003514	301.07	286.05	300.063	C16H12O6	[M+H]+	-	6,7,8-Tetrahydroxy-5-methoxyflavone	Flavonoids	Flavones	47871.9	46925	26846	870700	792198	846116	5.4931e+06	6.42385e+06	6.48671e+06
Zmjp004795	301.07	286.05	300.063	C16H12O6	[M+H]+	-	5,6,7-Tetrahydroxy-8-methoxyflavone	Flavonoids	Flavones	33975.7	50558.4	37468.1	759431	884959	1.00687e+06	5.66137e+06	6.49007e+06	5.76495e+06
MWS20189	301.07	286.05	300.063	C16H12O6	[M+H]+	C10534	Tectorigenin	Flavonoids	Isoflavones	33975.7	50558.4	37468.1	759431	884959	1.00687e+06	5.66137e+06	6.49007e+06	5.76495e+06
Wmhn008845	299.06	256.04	300.063	C16H12O6	[M-H]-	C17811	Questinol	Quinones	Anthraquinone	381966	358461	380366	31649	31684.4	33845.2	17785.8	16749.3	16849.7
mws0058	299.06	284.03	300.063	C16H12O6	[M-H]-	C10038	Diosmetin (5,7,3'-Trihydroxy-4'-methoxyflavone)*	Flavonoids	Flavones	6329.55	8275.86	9944.97	324982	337551	394156	2.56827e+06	2.95842e+06	2.5271e+06
pmp000971	301.07	286.05	300.063	C16H12O6	[M+H]+	-	6-Demethoxy-7-methylcapillarisin	Others	Chromone	367335	306114	313255	33654.4	26137.6	21914	9992.54	14530.7	13926.9
Lssp210437	301.07	286.05	300.063	C16H12O6	[M+H]+	-	3'-O-methylorobol	Flavonoids	Isoflavones	33033.7	33974.3	43382.1	882540	922315	869864	5.12199e+06	6.60415e+06	6.28956e+06
Lmhp007045	301.07	258.05	300.063	C16H12O6	[M+H]+	-	Knoxiadin	Quinones	Anthraquinone	116762	129711	134910	10610.6	11632	5789.33	6066.72	3139	7116.55
Lmmp005689	301.07	258.05	300.063	C16H12O6	[M+H]+	C10203	Cajanin	Flavonoids	Isoflavones	3340	3835.45	4508.4	69392.4	90254.1	86751	478873	610354	546357
Wbtn007469	299.06	284.03	300.063	C16H12O6	[M-H]-	-	Protogenkwanone	Flavonoids	Other Flavonoids	13743.1	10956.9	7439.47	405570	422301	494335	2.70138e+06	3.21011e+06	2.79561e+06
Zmhn003257	299.06	284.04	300.063	C16H12O6	[M-H]-	-	5,7,2'-Trihydroxy-8-methoxyflavone*	Flavonoids	Flavones	11962	11271	13589	331031	369428	424111	2.38418e+06	2.99947e+06	2.71506e+06
Lmdp006732	301.07	258.05	300.063	C16H12O6	[M+H]+	-	Scutellarein-4'-methyl ether (5,6,7-Trihydroxy-4'-methoxyflavone)	Flavonoids	Flavones	4312.31	962.343	6670	62710.1	86164.3	90079.1	605182	683064	604702
Xmyn008071	299.06	284.03	300.063	C16H12O6	[M-H]-	-	Gnetifolin B*	Flavonoids	Flavones	7313.31	13607.2	6308.57	317925	362382	430596	2.38078e+06	2.92142e+06	2.5805e+06
Wbtp004798	301.07	286.05	300.063	C16H12O6	[M+H]+	-	8,11-dimethoxy-2h-[1,3]dioxolo[4,5-b]xanthen-10-one	Flavonoids	Other Flavonoids	3340	5005	6670	3131.25	2134.44	1670	19834.8	31670	16670
Zmhp002814	301.07	286.05	300.063	C16H12O6	[M+H]+	-	5,7,8-Tetrahydroxy-6-methoxyflavone	Flavonoids	Flavones	39003	94108.7	85792.6	19615.1	19627.1	14002.5	5507.17	10005	12579.6
Zbfn002690	299.08	93.03	300.084	C13H16O8	[M-H]-	-	1-(4-Hydroxybenzoyl)Glucose; 25545-07-7	Phenolic acids	Phenolic acids	675317	693498	716101	442422	366234	319741	321217	341214	318569
Lmsn002247	299.08	137.02	300.084	C13H16O8	[M-H]-	-	1-O-Salicyloyl-β-D-glucose	Phenolic acids	Phenolic acids	4.47394e+06	4.75989e+06	5.02724e+06	2.85701e+06	3.79998e+06	3.19836e+06	3.86126e+06	3.88096e+06	3.76779e+06
pmb3142	299.08	137.02	300.084	C13H16O8	[M-H]-	-	Salicylic acid-2-O-glucoside	Phenolic acids	Phenolic acids	18156572	1.77046e+07	1.7199e+07	1.00153e+07	1.05159e+07	1.00793e+07	8.81849e+06	9.79587e+06	1.05826e+07
Hmtn001302	299.078	137.024	300.084	C13H16O8	[M-H]-	-	Glucosyloxybenzoic acid	Phenolic acids	Phenolic acids	2.04481e+06	3.8279e+06	2.02028e+06	694998	2.13342e+06	2178340	1.45955e+06	1.31818e+06	1586670
Ymjm000148	299.11	137.02	300.121	C14H20O7	[M-H]-	C06046	Salidroside	Phenolic acids	Phenolic acids	2053340	1733340	886952	1278340	2263340	1125005	1.33313e+06	1.33706e+06	1.41257e+06
Lhmp122205	301.14	245.09	300.136	C18H20O4	[M+H]+	-	5-O-Methyllatifolin	Others	Others	44514.5	49509.4	47773.4	46581.4	51831.8	54487.9	50322.7	60999.6	58355
Wdbp008550	301.14	245.08	300.136	C18H20O4	[M+H]+	-	Stemanthrene C	Others	Others	39805.2	49137.5	46878.8	41524.9	38607.9	40386.9	45187.7	46818.1	39849
Hmyn001360	299.11	59.01	300.136	C18H20O4	[M-H]-	-	Doitungbiphenyl A	Phenolic acids	Phenolic acids	458538	531005	536072	255465	284380	229848	142282	145847	122772
Cmmn012461	299.2	299.2	300.209	C20H28O2	[M-H]-	C12078	Dehydroabietic acid	Terpenoids	Ditepenoids	508694	502631	492687	581878	506580	570766	402533	400402	336658
Wbtn002952	300.11	138.06	301.116	C13H19NO7	[M-H]-	-	1-(β-D-Glucopyranosyl)-3-ethyl-4-methyl-1H-pyrrole-2,5-dione	Others	Ketone compounds	662470	567943	766257	1.12655e+06	1.01063e+06	931594	1.53267e+06	1.45525e+06	1.6109e+06
Wcfp007836	302.3	88.08	301.298	C18H39NO2	[M+H]+	-	Tetradecyldiethanolamine	Alkaloids	Alkaloids	264208	231648	828464	677933	168934	174608	702633	175059	156897
ZBN0186	301.035	151.004	302.043	C15H10O7	[M-H]-	C00389	Quercetin	Flavonoids	Flavonols	63327.4	54189.2	54126.8	40998.5	128340	25706.9	57832.3	57718.4	66484.6
mws0920	301.04	151	302.043	C15H10O7	[M-H]-	C10192	Tricetin (5,7,3',4',5'-Pentahydroxyflavone)	Flavonoids	Flavones	3306.8	2495.98	3307.94	13186.2	14015.3	9026.95	87800.2	96123.9	89253.4
Zmpn004713	301.04	149.03	302.043	C15H10O7	[M-H]-	C10079	Isoetin (5,7,2',4',5'-Pentahydroxyflavone)*	Flavonoids	Flavones	0	0	0	8356.59	5892.83	1406.14	161670	83957.5	220005
Wbtp004961	303.05	229.05	302.043	C15H10O7	[M+H]+	-	1,2,4,5-tetrahydroxy-7-(hydroxymethyl)anthracene-9,10-dione	Flavonoids	Other Flavonoids	20005	46492.4	17317.4	46531.4	17317.4	16236.5	54195.3	48696.5	45005
Zmpp002571	303.05	257.05	302.043	C15H10O7	[M+H]+	C10177	Robinetin	Flavonoids	Flavonols	38747.6	70005	18906.1	36857	65005	75005	158340	121670	188340
Hmyp002315	303.04	257.04	302.043	C15H10O7	[M+H]+	-	3,5,7,4'-Tetrahydroxy-Coumaronochromone	Others	Chromone	54192	25876.2	54804.7	34060.9	43657.5	45170.6	75005	68092.9	38133.5
Lmbn006032	301.04	149.02	302.043	C15H10O7	[M-H]-	C10078	Hypolaetin*	Flavonoids	Flavones	2271.53	28191.8	3340	6053.69	8358.42	5005	320005	93097.3	201670
Cmsp004086	303.09	229.08	302.079	C16H14O6	[M+H]+	-	Dihydrokaempferide	Flavonoids	Flavanonols	26075.7	41670	13340	20005	45567.4	23699.2	46670	56137.5	40005
Zbdn001947	301.09	123.01	302.1	C13H18O8	[M-H]-	-	Isotachioside*	Phenolic acids	Phenolic acids	501911	409373	452311	2.3139e+06	2.41114e+06	2.2834e+06	4.65889e+06	4.60518e+06	4.62691e+06
Hmqn000843	301.09	123.01	302.1	C13H18O8	[M-H]-	-	Tachioside*	Phenolic acids	Phenolic acids	444020	408887	445574	2.39313e+06	2.24828e+06	2.28917e+06	5.22886e+06	4.578e+06	5.36717e+06
Zmhn000892	301.09	139.05	302.1	C13H18O8	[M-H]-	-	4-O-Glucosyl-3,4-dihydroxybenzyl alcohol	Phenolic acids	Phenolic acids	297068	111084	284886	808093	687365	670516	642322	590454	638521
Hmsn002598	301.09	139.04	302.1	C13H18O8	[M-H]-	-	Salirepin	Phenolic acids	Phenolic acids	43342	55312.8	63005	219674	254718	330849	167913	191655	170561
Zaxn006988	301.22	301.22	302.225	C20H30O2	[M-H]-	-	Isopimaric acid*	Terpenoids	Ditepenoids	120974	118012	102811	183402	182205	204354	126153	148771	144307
MWSslk208	301.22	301.22	302.225	C20H30O2	[M-H]-	C11874	Kaurenoic Acid*	Terpenoids	Ditepenoids	130062	109101	102585	199781	192441	211528	136834	161150	140397
Cmmn012997	301.22	301.22	302.225	C20H30O2	[M-H]-	C06087	Abietic acid	Terpenoids	Ditepenoids	28921.2	26506	29650.1	35999.5	31752.5	32402.7	39522.4	35607.5	34462.4
Cmmn013378	301.22	301.22	302.225	C20H30O2	[M-H]-	-	Levopimaric acid*	Terpenoids	Ditepenoids	135506	110938	95993.7	190260	168386	226585	131517	150032	151642
mws1375	304.15	185.09	303.143	C12H21N3O6	[M+H]+	C05324	Nicotianamine	Alkaloids	Alkaloids	786178	2.15032e+06	683340	557615	1.26829e+06	359727	566219	735371	509444
mws0044	303.05	125.02	304.058	C15H12O7	[M-H]-	C01617	Taxifolin(Dihydroquercetin)	Flavonoids	Flavanonols	18240.2	11670	12014	25005	25005	23340	35005	45005	21896.8
mws1604	306.21	137.06	305.199	C18H27NO3	[M+H]+	C06866	Capsaicin	Alkaloids	Phenolamine	1472.27	672.68	1930.89	41670.3	27442.5	54203.1	14572.3	17619.9	9830.72
Lmfn001893	305.07	125.02	306.074	C15H14O7	[M-H]-	-	Leucocyanidin	Flavonoids	Flavones	2.03006e+06	2.57095e+06	2.62082e+06	413628	468054	331841	3.63295e+06	4.12272e+06	3.35975e+06
mws0049	307.08	139.04	306.074	C15H14O7	[M+H]+	C12127	Gallocatechin	Flavonoids	Flavanols	4.75328e+06	5.45959e+06	5.27286e+06	1.01255e+06	1.01169e+06	892161	7.09199e+06	7.7284e+06	7.26178e+06
MWSHY0098	307.08	139.04	306.074	C15H14O7	[M+H]+	C12136	Epigallocatechin	Flavonoids	Flavanols	510005	535005	343340	283340	268340	228340	4955985	5532210	6098645
pmb0496	307.18	177.05	306.169	C15H22N4O3	[M+H]+	C18325	N-Feruloylagmatine	Alkaloids	Phenolamine	0	0	0	6670	4083.48	12106	258340	175365	147269
Hmlp007622	308.22	137.06	307.215	C18H29NO3	[M+H]+	-	Decanoyl vanillylamide	Alkaloids	Phenolamine	1872.36	943.507	924.247	47964.8	50124	44548.5	20252.5	13078.1	10903.5
WaYp005219	309.1	147.04	308.09	C15H16O7	[M+H]+	-	1-O-(p-coumaroyl) 3-Hydroxy-3-methylglutaric acid	Phenolic acids	Phenolic acids	110005	98340	26670	1170005	943340	638340	511670	220005	176549
Hmtn001358	310.09	148.04	311.101	C14H17NO7	[M-H]-	-	2-(D-Glucosyloxy)-4-hydroxybenzeneacetonitrile	Alkaloids	Phenolamine	12188.4	6670	14185.1	3146.59	9846.29	6598.03	5005	8340	6614.93
Lmsn002887	311.08	163.04	312.084	C14H16O8	[M-H]-	-	1-O-Caffeoyl-β-D-xylose	Phenolic acids	Phenolic acids	47059.5	88516.5	59847.3	94694.8	107371	116700	96667.2	157992	148220
MWSHY0047	313.11	269.08	312.1	C18H16O5	[M+H]+	-	5,7,4'-Trimethoxyflavone	Flavonoids	Flavones	50599.9	28895.8	31707.2	1325.98	1987.98	3340	4217.48	8756.92	9712.35
zjbp110808	313.11	137.06	312.1	C18H16O5	[M+H]+	-	6-hydroxy-2-[2-(3-methoxy-4-hydroxyphenyl)ethyl]chromone(iso-1)	Others	Chromone	74031.8	56326.5	64837	148271	173559	177643	220679	252866	187347
Jmbn003691	311.11	59.01	312.121	C15H20O7	[M-H]-	-	3,4-dihydroxy-allylbenzene-3-O-β-D-glucopyranoside	Phenolic acids	Phenolic acids	68392.6	52739.5	44299.1	31309	68362.6	51670	326670	153340	154689
Lmtn001630	312.11	150.05	313.116	C14H19NO7	[M-H]-	-	2-Glucosyloxy-2-phenylacetic acid amide	Alkaloids	Alkaloids	20161.5	17005.1	18621.8	32736.5	33375.3	20029.5	20984.6	10276.9	23109.6
Wdhp002946	314.14	298.11	313.131	C18H19NO4	[M+H]+	-	(S)-9,10-dimethoxy-2,3,12,12a-tetrahydro-1H-benzo[6,7]oxepino[2,3,4-ij]isoquinolin-6-ol	Alkaloids	Isoquinoline alkaloids	330710	314878	277306	31670	15720.1	33281.5	151652	183024	143330
Lsxp211211	314.17	58.07	313.168	C19H23NO3	[M+H]+	-	Armepavine	Alkaloids	Alkaloids	1.22709e+06	1.01489e+06	1.0629e+06	242941	196811	193971	2.18596e+06	2.27756e+06	2.41024e+06
Wdsp003369	314.18	107.05	313.168	C19H23NO3	[M+H]+	-	(1s)-7-methoxy-1-[(4-methoxyphenyl)methyl]-2-methyl-3,4-dihydro-1h-isoquinolin-6-ol	Alkaloids	Isoquinoline alkaloids	41109.9	32769.4	92985.8	26942.8	10561.6	12732.5	83247.4	71670	91984.8
pmp000463	314.18	299.15	313.168	C19H23NO3	[M+H]+	C17567	Lotusine	Alkaloids	Isoquinoline alkaloids	743393	815120	950906	64862.4	60751.8	56389	406857	505849	522519
Zbsp001807	315.07	153.02	314.064	C13H14O9	[M+H]+	-	Salicylacyl Glucuronide	Others	Others	9066.12	16319.8	23239.9	18347.1	41670	47046.2	58600.9	51577.4	72592.6
Yyyn008289	313.07	298.05	314.079	C17H14O6	[M-H]-	-	pilloin	Flavonoids	Flavones	3682.87	6495.89	3072.22	6818.81	11111.5	6374.05	10991.7	12538.5	13914.1
MWSHC20175	313.1	151.04	314.1	C14H18O8	[M-H]-	-	Methylsalicylate-2-O-glucoside	Phenolic acids	Phenolic acids	6670	9351.23	15571.8	3121.23	5005	3340	6058.05	9422.93	11290.8
Ymjm000116	313.09	151.04	314.1	C14H18O8	[M-H]-	-	6-O-Acetylarbutin	Phenolic acids	Phenolic acids	63340	56670	93340	46670	56670	70005	185005	165005	188340
Wagp009406	315.12	181.05	314.115	C18H18O5	[M+H]+	-	2'-Hydroxy-4,4',6'-Trimethoxychalcone; Flavokawain A	Flavonoids	Chalcones	67589.1	77306.2	68407.8	6143.54	3333.27	2744.42	3669.41	1670	7090.28
pmn001571	313.11	298.08	314.115	C18H18O5	[M-H]-	-	Agrimonolide	Lignans and Coumarins	Coumarins	17919.4	12595.6	13033.7	38522.9	37450.5	41131.9	77167.3	82318.9	72737.9
pmp000737	314.18	269.12	314.175	C19H24NO3+	[M]+	C16991	Magnocurarine	Alkaloids	Isoquinoline alkaloids	971684	781578	752777	155563	163539	166129	1.62283e+06	1.77149e+06	1.53625e+06
Wdhp002947	316.15	192.1	315.147	C18H21NO4	[M+H]+	-	Nororientaline	Alkaloids	Isoquinoline alkaloids	938219	908971	899480	85075.8	104803	73340	250424	21670	360005
Wbtp006564	317.07	302.04	316.058	C16H12O7	[M+H]+	-	(2s)-4,8,10-trihydroxy-2-methoxy-1h,2h-furo[3,2-a]xanthen-11-one	Flavonoids	Other Flavonoids	0	0	0	19231.4	21760.3	21555.3	518608	565546	527286
Lmdp003808	317.07	302.04	316.058	C16H12O7	[M+H]+	C10022	Azaleatin (5-O-Methylquercetin)	Flavonoids	Flavonols	0	0	0	0	0	0	8117.39	11366.6	7293.71
Zbhn006453	315.05	300.03	316.058	C16H12O7	[M-H]-	C10119	Pedalitin	Flavonoids	Flavones	2608.61	4496.31	923.93	52407.5	69691.3	47234.1	1.13196e+06	1.26488e+06	1.14182e+06
Wbtn007183	315.05	300.03	316.058	C16H12O7	[M-H]-	-	methyl 4,8-dihydroxy-6-methoxy-9-oxo-9H-xanthene-3-carboxylate	Flavonoids	Other Flavonoids	2608.61	4496.31	923.93	52407.5	69691.3	47234.1	1.13196e+06	1.26488e+06	1.14182e+06
pmp000003	317.07	302.04	316.058	C16H12O7	[M+H]+	-	Nepetin (5,7,3',4'-Tetrahydroxy-6-methoxyflavone)	Flavonoids	Flavones	5005	32143.7	1006.18	30554	22927.6	14461.8	518246	580776	579776
pmb2871	315.07	153.02	316.079	C13H16O9	[M-H]-	-	1-O-Gentisoyl-β-D-glucoside	Phenolic acids	Phenolic acids	704734	820973	926726	982247	1.1531e+06	1.21304e+06	1.80368e+06	2.10975e+06	2.00907e+06
Hmtn001120	315.109	153.056	316.116	C14H20O8	[M-H]-	-	5-(2-Hydroxyethyl)-2-O-glucosylphenol	Phenolic acids	Phenolic acids	4.55467e+06	4.45188e+06	5.09133e+06	2.12183e+06	2.30446e+06	1.97926e+06	2.29747e+06	2.88082e+06	2.51692e+06
Lmnn102707	315.11	135.04	316.116	C14H20O8	[M-H]-	-	Cimidahurinine	Phenolic acids	Phenolic acids	95791.6	100489	113171	41452.6	51139.2	39831.3	47801.9	53342.6	39695.9
Zmtn001661	315.11	153.02	316.116	C14H20O8	[M-H]-	-	Vanilloloside	Phenolic acids	Phenolic acids	666484	788579	825666	721416	741076	858098	1.36357e+06	1.35755e+06	1.31864e+06
Jmwn002172	315.11	135.04	316.116	C14H20O8	[M-H]-	-	3,4-dihydroxyphenylethanol-β-D-glucopyranoside	Phenolic acids	Phenolic acids	111255	173531	113558	67632.4	59562.9	47287.1	109913	47292.9	51593.7
Wdmp007253	318.28	219.17	317.272	C21H35NO	[M+H]+	-	1-(1-aminoethyl)-9a,11a-dimethyl-tetradecahydrocyclopenta[a]phenanthren-7-one	Alkaloids	Plumerane	17008.8	25765.8	25534.7	23284.7	27244.7	19915.4	35437.7	30858.9	24282.4
ZBN0174	317.03	151.039	318.038	C15H10O8	[M-H]-	C10107	Myricetin	Flavonoids	Flavonols	123855	111569	144443	33840.4	19002.4	23287	9470.73	13957.1	6571.08
Hmgp001996	319.05	273.04	318.038	C15H10O8	[M+H]+	C10122	Quercetagetin; 3,3',4',5,6,7-Hexahydroxyflavone	Flavonoids	Flavonols	18428.5	16375.1	33626.1	61907.4	20005	16586.7	47259.9	30395.2	11670
Yshj000013	319.1	125.02	318.095	C13H18O9	[M+H]+	-	4,6-dimethoxy-2-methoxyphenyl-1-O-beta-D-glucopyranoside	Phenolic acids	Phenolic acids	64835.4	61546.7	62303.3	108542	130410	168851	230924	214811	198282
mws0744	319.05	193.01	320.053	C15H12O8	[M-H]-	C02906	Dihydromyricetin (Ampelopsin)	Flavonoids	Flavanonols	48340	20005	60005	16670	32646.6	11670	10005	5005	6670
pmb3075	319.08	145.03	320.09	C16H16O7	[M-H]-	-	3-O-p-Coumaroylshikimic acid	Phenolic acids	Phenolic acids	118642	180005	156670	513340	598340	473340	44718.6	45983.8	50005
Lazn002951	319.12	241.05	320.126	C17H20O6	[M-H]-	-	Guaiacylglycerol-β-Guaiacyl Ether	Lignans and Coumarins	Lignans	0	0	0	17033.7	13246	8516.67	11353.7	39735.8	29411.1
pmn001513	321.03	125.02	322.033	C14H10O9	[M-H]-	C01572	Digallic Acid	Phenolic acids	Phenolic acids	11085.5	7818.1	23991.2	24119.9	31758	10164	32054.1	26668.1	35520.7
Lajp002709	323.07	139.04	322.069	C15H14O8	[M+H]+	-	3,3',4',5,6,7,8-Heptahydroxyflavan	Flavonoids	Flavanols	28596.5	7804.8	22531.6	8787.84	6313.84	12625	28596.5	19062.6	17106.7
Wdgp004715	323.18	291.15	322.168	C20H22N2O2	[M+H]+	-	Strictamine	Alkaloids	Alkaloids	1.9056e+06	1.57344e+06	1.78515e+06	2.64276e+06	2.30327e+06	1.95732e+06	1.45161e+06	1.71826e+06	1.96655e+06
Cmcp005676	323.18	291.15	322.168	C20H22N2O2	[M+H]+	-	Perosine	Alkaloids	Alkaloids	2.19543e+06	1.65849e+06	1.64633e+06	3627975	1.96767e+06	2.1734e+06	1.49529e+06	1.75389e+06	2840205
Lmbp003825	325.09	163.04	324.084	C15H16O8	[M+H]+	-	Skimmin (7-Hydroxycoumarin-7-O-glucoside)	Lignans and Coumarins	Coumarins	106168	109101	72994.6	86263.9	77014.5	112580	624973	421526	686604
Wcfp003437	325.14	175.07	324.136	C20H20O4	[M+H]+	-	3-Prenyl-4,2',4'-Trihydroxychalcone	Flavonoids	Chalcones	31670	90005	15005	170005	113340	81156.5	220896	174585	229151
Wbsp000107	325.16	191.29	324.157	C17H24O6	[M+H]+	-	(2s)-2-[(5s)-5-hydroxyhexa-1,3-dien-1-yl]-5-methoxy-4-[(3r)-3-methoxybutanoyl]-2-methylfuran-3-one	Others	Ketone compounds	251670	298340	250005	116055	174757	121471	333614	406670	267831
mws0393	325.19	160.08	324.184	C20H24O2N2	[M+H]+	C06526	Quinine	Alkaloids	Quinoline alkaloids	12693	13951.4	13964.2	71054.2	130377	77173.1	72743.6	54516.4	30455.6
Lhnp080303	326.14	283.1	325.131	C19H19NO4	[M+H]+	C19980	Domesticine	Alkaloids	Aporphine alkaloids	21670	13340	22324.5	11670	10005	9390.39	18340	55378.9	15280.1
Lsxp211208	326.14	58.07	325.131	C19H19NO4	[M+H]+	C09367	Bulbocapnine	Alkaloids	Aporphine alkaloids	3.00852e+06	2.95881e+06	2.83374e+06	2.29642e+06	2.31024e+06	2.11455e+06	3.04908e+06	3.17946e+06	4.45264e+06
Zbqp000552	325.18	163.12	325.176	C16H25N2O5+	[M]+	-	Nicotine N-glucoside	Alkaloids	Pyridine alkaloids	21670	46042.5	26848.1	48348.9	82112.3	50661.9	147335	168771	120462
mws0983	326.31	62.06	325.298	C20H39NO2	[M+H]+	C20792	N-Oleoylethanolamine	Alkaloids	Alkaloids	19492	19896	27393.5	7059.8	6100.08	8501.9	10715.4	9609.07	11611.6
Lmsn003111	325.09	145.03	326.1	C15H18O8	[M-H]-	C16827	1-O-p-Coumaroyl-β-D-glucose*	Phenolic acids	Phenolic acids	1.09364e+06	1.04985e+06	977288	509495	789889	839620	714932	593334	525005
Zmhn002301	325.09	163.04	326.1	C15H18O8	[M-H]-	C06739	p-Coumaric acid-4-O-glucoside	Phenolic acids	Phenolic acids	1.02217e+07	1.22154e+07	1.29528e+07	3.59525e+07	3.65653e+07	2.99621e+07	2.18935e+07	2.41912e+07	1.95373e+07
Jmwn002494	325.09	119.05	326.1	C15H18O8	[M-H]-	-	(2E)-3-[4-(β-D-glucopyranoside)-phenylacrylic]-acid	Phenolic acids	Phenolic acids	843931	748709	920982	1.19457e+06	1.05485e+06	1.28679e+06	573826	1013340	626887
Hmhn003067	325.09	119.05	326.1	C15H18O8	[M-H]-	-	Phenylpropionic acid-O-β-D-glucopyranoside	Phenolic acids	Phenolic acids	810685	780943	705042	1.10689e+06	975072	1.07933e+06	542565	720292	519721
Lmfn003035	325.09	145.03	326.1	C15H18O8	[M-H]-	-	6-O-p-Coumaroyl-β-D-glucose*	Phenolic acids	Phenolic acids	1.09948e+06	1.27786e+06	1761670	897999	729676	614202	738340	513340	333275
Lmsn000363	325.13	145.07	326.137	C16H22O7	[M-H]-	-	Raspberryketone glucoside	Phenolic acids	Phenolic acids	4363165	4867155	4587120	5051850	2.29211e+06	4430830	1.33511e+06	1.21058e+06	1.04089e+06
Hmdp003220	328.15	192.01	327.147	C19H21NO4	[M+H]+	C17591	Corytuberine	Alkaloids	Aporphine alkaloids	66625.2	52414.7	58524.6	9250.43	10181.5	6437.29	68251.2	68593	62418.1
Lhnp080305	328.15	178.09	327.147	C19H21NO4	[M+H]+	-	Scoulerine(stepholidine)	Alkaloids	Aporphine alkaloids	585005	716670	596670	8163.14	25005	20183.4	112976	118020	143759
Cmxp002374	328.16	265.09	327.147	C19H21NO4	[M+H]+	C09541	Isoboldine	Alkaloids	Aporphine alkaloids	2.33748e+06	1.99273e+06	1.99735e+06	4.36628e+06	4.20013e+06	3.7102e+06	3.24955e+06	3.47598e+06	3.56762e+06
Wbjp002028	328.15	251.07	327.147	C19H21NO4	[M+H]+	-	(6aR)-1,2,10-trimethoxy-5,6,6a,7-tetrahydro-4H-dibenzo[de,g]quinolin-9-ol	Alkaloids	Alkaloids	267758	263945	263332	706660	697431	643160	261670	393340	558364
pmp000877	328.15	265.09	327.147	C19H21NO4	[M+H]+	-	Norisocorydine	Alkaloids	Aporphine alkaloids	1.26244e+06	1.17382e+06	885594	1.7123e+06	1.76069e+06	1.76762e+06	3.608e+06	1.58048e+06	1.84265e+06
zjbp110810	329.1	313.08	328.095	C18H16O6	[M+H]+	-	6,8-dihydroxy-2-[2-(3'-hydroxy-4'-methoxyphenyl)ethyl]chromone	Others	Chromone	0	0	0	0	0	0	1681.4	1281.04	1851.84
Labn003679	327.11	147.05	328.116	C15H20O8	[M-H]-	-	(E)-caffeyl alcohol 4-O-β-D-glucopyranoside	Phenolic acids	Phenolic acids	98422.5	87707.5	90552.5	208680	291272	244022	333872	317830	327205
Lmtn002233	327.11	165.05	328.116	C15H20O8	[M-H]-	-	Androsin	Phenolic acids	Phenolic acids	1.51675e+07	2.02375e+07	1.78285e+07	8.10715e+06	7.51553e+06	1.04507e+07	2.01582e+06	2.09699e+06	1.90609e+06
pmn001690	327.14	165.09	328.152	C16H24O7	[M-H]-	-	3-Hydroxy-4-isopropylbenzylalcohol-3-O-glucoside	Phenolic acids	Phenolic acids	58383.4	95076.3	88482.5	136006	112279	75660	96670	91670	122735
Lmbp002672	330.17	192.11	329.163	C19H23NO4	[M+H]+	-	8,14-Dihydroflavinantine	Alkaloids	Isoquinoline alkaloids	1.40933e+07	1.70763e+07	1.46147e+07	1973340	2680805	2780195	9487815	10057030	12454860
Wdhp003690	330.17	192.11	329.163	C19H23NO4	[M+H]+	-	reticuline	Alkaloids	Isoquinoline alkaloids	1.80381e+07	1.70051e+07	1.63463e+07	2095005	2106670	1990005	10852640	7.17499e+06	8.12165e+06
Zmwp003002	330.17	192.1	329.163	C19H23NO4	[M+H]+	-	protosinomenine	Alkaloids	Alkaloids	2.29253e+07	1.45267e+07	1.45441e+07	2145005	2.44698e+06	2163340	11137185	7.64435e+06	15080160
Cmyp003227	330.17	192.1	329.163	C19H23NO4	[M+H]+	-	Tetrahydroprotopapaverine	Alkaloids	Isoquinoline alkaloids	2.29253e+07	1.45267e+07	1.45441e+07	2145005	2.44698e+06	2163340	11137185	7.64435e+06	15080160
Wdyp002441	330.17	58.06	329.163	C19H23NO4	[M+H]+	-	6'-hydroxy-3,5'-dimethoxy-1'-methyl-2',3',8',8a'-tetrahydro-1'H-spiro[cyclohexane-1,7'-cyclopenta[ij]isoquinolin]-2-en-4-one	Alkaloids	Isoquinoline alkaloids	31856.7	18947.5	31856.2	9329.42	12853	8559.41	106724	101561	165005
Zbln006102	329.03	298.98	330.038	C16H10O8	[M-H]-	-	3,3'-O-Dimethylellagic Acid	Tannins	Tannin	1756.84	1404.8	710.144	64612.4	65126.2	54951.5	1.53413e+06	1.25196e+06	1.29454e+06
Hmhp005160	331.07	316.05	330.074	C17H14O7	[M+H]+	-	Rehderianin I	Flavonoids	Flavonols	0	0	0	14444.3	15876.6	12759.8	243456	233817	255816
Lmzp004885	331.08	315.05	330.074	C17H14O7	[M+H]+	C10193	Tricin (5,7,4'-Trihydroxy-3',5'-dimethoxyflavone)	Flavonoids	Flavones	15230.1	8847.5	12762.4	195347	261626	234787	5.16663e+06	4.5544e+06	4.53061e+06
mws0917	329.07	314.04	330.074	C17H14O7	[M-H]-	C01265	3,7-Di-O-methylquercetin	Flavonoids	Flavonols	3892.66	1743.14	1944.7	39028.7	30139.3	42687.6	696396	614466	684368
Wcfn006909	329.06	299.02	330.074	C17H14O7	[M-H]-	-	(2Z)-4,6-Dihydroxy-2-[(4-Hydroxy-3,5-Dimethoxyphenyl)Methylidene]-1-Benzofuran-3-One	Others	Others	666.664	1756.01	1996.37	52560.4	54316.9	57338.9	1.2545e+06	1.2465e+06	1.24339e+06
MWSHY0169	331.08	301.04	330.074	C17H14O7	[M+H]+	-	4',5,7-Trihydroxy-3',6-dimethoxyflavone (Jaceosidin)	Flavonoids	Flavones	3340	3340	5005	3360.88	8298.46	3047.42	75891.2	52553.8	64236.9
Lmcp004369	331.08	287.05	330.074	C17H14O7	[M+H]+	-	Quercetin-3',4'-dimethyl ether	Flavonoids	Flavonols	15211.6	10668.2	5751.26	32586.5	56400.2	43812.2	74896	48797.3	56783.7
Lakn001671	329.09	123.05	330.095	C14H18O9	[M-H]-	-	2-β-D-Glucopyranosyloxy-5-hydroxy-phenylacetic acid	Phenolic acids	Phenolic acids	193598	248556	244311	264500	253995	226357	579875	479665	538456
Lmtn002565	329.11	167.03	330.095	C14H18O9	[M-H]-	C20470	1-O-Vanilloyl-D-Glucose	Phenolic acids	Phenolic acids	5453490	6288580	8942605	3540025	2948290	2732205	3245550	4377040	4066870
Lmmn003663	329.09	167.04	330.095	C14H18O9	[M-H]-	-	5-Glucosyloxy-2-Hydroxybenzoic acid methyl ester	Phenolic acids	Phenolic acids	2.60698e+06	2.41348e+06	1.96195e+06	2050005	3989010	1.3622e+06	1.66144e+06	1.81777e+06	2538340
pmp001045	331.14	151.11	330.132	C15H22O8	[M+H]+	-	Bartsioside	Terpenoids	Monoterpenoids	241013	222848	109607	633848	622720	727480	765259	1.18668e+06	1.11625e+06
Lmdp002901	331.14	151.07	330.132	C15H22O8	[M+H]+	-	2,6-Dihydroxy-4-isopropylphenyl-1-O-β-D-glucoside	Phenolic acids	Phenolic acids	220005	155005	145005	105005	95005	108778	0	0	0
Wcop004647	331.15	151.08	330.147	C19H22O5	[M+H]+	-	6a-methyl-10-methylene-5,11-dioxododecahydro-9H-9,11a-methanonaphtho[1',2':1,7]cyclohepta[1,2-b]oxirene-3-carboxylic acid	Terpenoids	Ditepenoids	490079	633340	418340	1331670	798340	1213340	1758340	2290005	1965005
Layp000971	332.13	152.07	331.127	C14H21NO8	[M+H]+	-	Hydroxymenisdaurin D	Alkaloids	Alkaloids	2.80455e+06	2.55081e+06	2.45318e+06	2.5186e+06	1.94611e+06	1.9229e+06	3.17623e+06	3.1996e+06	3.95122e+06
Lmfn000604	331.07	169.01	332.074	C13H16O10	[M-H]-	-	6-O-Galloyl-β-D-glucose*	Phenolic acids	Phenolic acids	1.36282e+06	1.50074e+06	3.01172e+06	2.54137e+06	2.82314e+06	2.67194e+06	2.91447e+06	2.9491e+06	2.65234e+06
Zmhn001703	331.07	169.02	332.074	C13H16O10	[M-H]-	-	5-O-Galloyl-D-hamamelose*	Phenolic acids	Phenolic acids	1.30121e+06	1.39861e+06	726608	2.20737e+06	1.34382e+06	1.46235e+06	2.92183e+06	3.28154e+06	2.88544e+06
Hmln000873	331.07	169.01	332.074	C13H16O10	[M-H]-	-	2-O-Galloyl-D-glucose	Phenolic acids	Phenolic acids	2.33918e+07	2.29746e+07	2.8368e+07	9.01759e+06	9.97309e+06	9.47589e+06	3.01838e+06	3.31762e+06	3.45745e+06
Hmln000659	331.07	169.01	332.074	C13H16O10	[M-H]-	-	3-O-Galloyl-D-glucose*	Phenolic acids	Phenolic acids	612260	630026	893891	980789	1.05168e+06	1.16491e+06	2.14415e+06	2.17587e+06	1.8378e+06
Lmmn001294	331.1	153.02	332.111	C14H20O9	[M-H]-	-	Koaburaside*	Phenolic acids	Phenolic acids	45258.2	68273.1	72750.1	155402	142644	179590	569635	574556	420232
Zmxn110201	331.1	108.02	332.111	C14H20O9	[M-H]-	-	2,6-Dimethoxy-4-hydroxyphenol-1-O-ß-D-glucopyranoside	Others	Others	146274	168589	144240	634057	457516	526375	1.90169e+06	1.74173e+06	1.63402e+06
Zbdp002220	333.12	171.06	332.111	C14H20O9	[M+H]+	-	2,6-Dimethoxypydroquinone-1-O-glucoside	Flavonoids	Other Flavonoids	66160.6	241837	166670	230797	215555	162966	261295	324826	289598
Jmwn002117	331.1	153.02	332.111	C14H20O9	[M-H]-	-	2-(3,4-dihydroxyphenyl)ethanediol 1-O-β-D-glucopyranoside*	Phenolic acids	Phenolic acids	373081	369280	323342	788597	1.13047e+06	1.1015e+06	1.83938e+06	2.41939e+06	2.57519e+06
Smcn000644	331.1	108.02	332.111	C14H20O9	[M-H]-	-	Leonuriside A	Phenolic acids	Phenolic acids	351909	357598	323120	1.47743e+06	1.16274e+06	1.18461e+06	4.85839e+06	3.75713e+06	3.91256e+06
Lmbp004842	333.13	137.06	332.126	C18H20O6	[M+H]+	-	Rel-(5R,6S,7R)-5,6,7,8-Tetrahydro-5,6,7-trihydroxy-2-[2-(4-methoxyphenyl)ethyl]-4H-1-benzopyran-4-one	Others	Chromone	211459	249738	204412	801939	847721	951685	1201713	1.07941e+06	1.00625e+06
Wbtn005483	333.06	165.02	334.069	C16H14O8	[M-H]-	-	1,3,6-trihydroxy-2,5,7-trimethoxyxanthen-9-one	Flavonoids	Other Flavonoids	703340	295348	781670	707127	768310	470902	998340	1008340	1196670
Lcsn000634	333.06	165.02	334.069	C16H14O8	[M-H]-	-	Jaboticabin	Others	Others	620005	429589	592491	786498	914155	423364	531327	564158	757335
Lasp013837	335.26	81.07	334.25	C21H34O3	[M+H]+	-	Ent-16beta-Methoxy-19-Kauranoic Acid	Terpenoids	Ditepenoids	77189.5	37405.4	28403.7	26577.4	15725.8	23966.3	18471.8	18538.5	21990.5
pmn001519	335.04	124	336.048	C15H12O9	[M-H]-	-	Galloyl Methyl gallate	Phenolic acids	Phenolic acids	6316.31	6314.6	4230.44	19990.1	18906.3	18340	15836.3	25005	20056.6
Zaln004082	335.08	179.03	336.084	C16H16O8	[M-H]-	-	3-O-caffeoylshikimic acid	Phenolic acids	Phenolic acids	3.14687e+06	3.05833e+06	2.94814e+06	4.38789e+06	4.20962e+06	4.55647e+06	165005	85804.4	69664.6
MWSHC20125	335.08	135.05	336.084	C16H16O8	[M-H]-	-	5-O-Caffeoylshikimic acid	Phenolic acids	Phenolic acids	5756390	4651420	3.0677e+06	3.46471e+06	3.98312e+06	6768145	98856.4	141670	74713.1
pmp000539	336.12	320.09	336.123	C20H18NO4+	[M]+	-	Epiberberine	Alkaloids	Isoquinoline alkaloids	31487.7	25553.8	29139.9	72542.6	25208	18220.9	36670	41499	1.8976e+06
Wbmn013660	335.22	253.217	336.23	C20H32O4	[M-H]-	-	3,9-Dihydroxy-13(14)-labden-16,15-olide	Terpenoids	Ditepenoids	1.67714e+06	1.42816e+06	1.26578e+06	1.06633e+06	857045	336483	921235	1.08374e+06	972537
Wcgn012576	335.22	253.22	336.23	C20H32O4	[M-H]-	-	14-hydroxy-14-(hydroxymethyl)-5,9-dimethyltetracyclo[11.2.1.01,10.04,9]hexadecane-5-carboxylic acid	Terpenoids	Ditepenoids	1.67714e+06	1.42816e+06	1.26578e+06	1.06633e+06	857045	336483	921235	1.08374e+06	972537
Lhnp080309	338.14	323.11	337.131	C20H19NO4	[M+H]+	-	Dehydronantenine	Alkaloids	Aporphine alkaloids	9982.06	43061.7	16069.2	42718.9	10005	8340	31189.6	11233.5	174432
MWStz247	338.14	322.11	337.131	C20H19NO4	[M+H]+	-	Dehydrocrebanine	Alkaloids	Aporphine alkaloids	13601	14106.3	3340	25641.7	6670	5116.7	6245.4	5005	61125.6
pmb1207	339.09	177.05	338.079	C19H14O6	[M+H]+	-	O-Feruloyl 3-hydroxycoumarin	Lignans and Coumarins	Coumarins	26572.3	26468.1	27182.4	100871	204252	165080	248635	199510	236321
Lamp006225	339.11	177.05	338.1	C16H18O8	[M+H]+	-	Hydroxymethyl coumarin glucoside	Lignans and Coumarins	Coumarins	0	0	0	0	0	0	5005	602.064	8073.64
Zmtp102902	339.11	177.05	338.1	C16H18O8	[M+H]+	-	α-Hydrojuglone glucoside	Quinones	Quinones	44632.9	61788.9	75754.5	445937	438998	194068	135005	123340	555357
Wcfn003424	337.09	191.06	338.1	C16H18O8	[M-H]-	-	Coumaroyl Quinic Acid	Others	Others	2.55711e+07	2.74124e+07	2.35314e+07	1.69674e+07	1.75712e+07	1.70468e+07	2391670	2165005	1.60138e+06
Wchn003984	337.1	191.06	338.1	C16H18O8	[M-H]-	-	1,4,8-Trihydroxynaphthalene-1-O-glucoside	Quinones	Naphthol	7.81324e+06	1.0009e+07	8.73629e+06	1.83595e+07	23722915	1.45765e+07	7.51183e+06	8888745	6.56022e+06
pmb3074	337.09	191.06	338.1	C16H18O8	[M-H]-	C12208	5-O-p-Coumaroylquinic acid	Phenolic acids	Phenolic acids	1.60025e+07	1.71931e+07	18579600	1.47128e+07	1.51191e+07	1.44743e+07	2939710	3367740	3514165
Zbfn003303	337.09	163.04	338.1	C16H18O8	[M-H]-	-	3-(Hydroxycinnamoyl)-quinic acid*	Phenolic acids	Phenolic acids	3.67881e+07	26377710	24179010	7185650	7560050	6.48008e+06	4.41293e+06	3.76716e+06	5308410
pmb3068	337.09	163.04	338.1	C16H18O8	[M-H]-	-	1-O-p-Coumaroylquinic acid*	Phenolic acids	Phenolic acids	6.2262e+07	42427010	42636235	13920260	13248575	1.01115e+07	8705790	13320970	9579805
Cmhp005227	339.11	177.05	338.1	C16H18O8	[M+H]+	-	4,8-Dihydroxy Naphthol-1-O-glucoside	Quinones	Quinones	1670	4848.84	6384.06	42917.8	27587.8	55374.7	22585.2	27587.8	12341.5
pmp000352	339.12	283.06	338.115	C20H18O5	[M+H]+	-	Licoflavone C	Flavonoids	Other Flavonoids	74047.3	25668.8	13632.6	229026	247740	278084	5.67803e+07	5.67052e+07	5.75207e+07
Labp008846	339.12	283.06	338.115	C20H18O5	[M+H]+	-	Crotalarin	Flavonoids	Isoflavones	78774	17143.6	8948.92	221329	225771	246486	5.22581e+07	5.22347e+07	5.17381e+07
Sahp009461	339.12	283.06	338.115	C20H18O5	[M+H]+	-	Lespecyrtin F1	Flavonoids	Dihydroisoflavones	86182.8	20919.3	17137.9	288578	221131	237579	5.72936e+07	5.40212e+07	5.70899e+07
pmp000351	339.12	283.06	338.115	C20H18O5	[M+H]+	-	Eurycarpin A	Flavonoids	Isoflavones	108976	99193.2	92926.6	126389	128975	110104	2.41719e+07	2.67904e+07	2.54301e+07
Lagp007615	339.12	283.06	338.115	C20H18O5	[M+H]+	-	Tuberosin	Flavonoids	Other Flavonoids	62770.7	23543.2	7173	233572	218235	216149	52713185	5.27074e+07	5.63474e+07
pmp000806	339.12	283.06	338.115	C20H18O5	[M+H]+	-	Morachalcone B	Flavonoids	Chalcones	99315.4	90423.3	84981.1	124038	114588	144887	2.64841e+07	2.67135e+07	2.63085e+07
Hmxp004541	338.14	323.11	338.139	C20H20NO4+	[M]+	C01795	Columbamine	Alkaloids	Isoquinoline alkaloids	0	0	0	15285.6	6276.27	5217.29	11080.9	7299.21	168340
Lmyp000435	339.16	177.1	338.148	C16H22N2O6	[M+H]+	-	Nicotine-N-glucuronide	Alkaloids	Pyridine alkaloids	55249.2	180879	95758.7	87848.8	81631.7	190613	242225	178660	237191
Wdhp003903	340.15	295.1	339.147	C20H21NO4	[M+H]+	-	7,8-dimethoxy-13-methyl-10,11-dihydro-5H-10,5-(epiminomethano)benzo[4',5']cyclohepta[1',2':4,5]benzo[1,2-d][1,3]dioxole	Alkaloids	Isoquinoline alkaloids	417779	91670	181152	181457	180312	171847	239054	290065	311304
MWStz174	340.16	192.11	339.147	C20H21NO4	[M+H]+	C17898	Tetrahydroepiberberine; Sinactine	Alkaloids	Isoquinoline alkaloids	5005	11250.6	15948.6	6051.24	9492.12	12288.5	10098.3	4040.06	6929.83
Lmbn001162	339.07	177.02	340.079	C15H16O9	[M-H]-	-	Esculetin-7-O-glucoside*	Lignans and Coumarins	Coumarins	959210	908513	953269	1.5107e+06	1.72112e+06	1.76304e+06	816083	908990	872999
Lcgn000234	339.07	177.02	340.079	C15H16O9	[M-H]-	-	davidioside C	Phenolic acids	Phenolic acids	81308.5	95233.4	98282.9	277815	277873	262522	94921.8	69306.4	93475.9
mws1015	339.07	177.02	340.079	C15H16O9	[M-H]-	C09264	Esculin (6,7-Dihydroxycoumarin-6-O-glucoside)*	Lignans and Coumarins	Coumarins	644545	659440	926070	1.65626e+06	1.9153e+06	1.79253e+06	1.13171e+06	748985	989434
pma0149	341.09	207.07	340.079	C15H16O9	[M+H]+	C02887	Sinapoyl malate	Phenolic acids	Phenolic acids	54025.4	57628.5	39323.6	28340	27927.9	63717.8	24323.4	15555.6	20725.5
Zmpn002553	339.07	177.02	340.079	C15H16O9	[M-H]-	C09206	Cichoriin*	Lignans and Coumarins	Coumarins	1.17514e+06	1.25935e+06	1.06333e+06	1.59351e+06	1.66869e+06	2.05502e+06	991236	959190	881231
Layp002880	341.09	179.03	340.079	C15H16O9	[M+H]+	-	5,7-Dihydroxychromone glucoside	Others	Chromone	396670	513340	518340	781670	788340	995005	643340	351022	367160
Xmgp006913	341.14	137.06	340.131	C20H20O5	[M+H]+	-	2,4,2',4'-tetrahydroxy-3'-prenylchalcone	Flavonoids	Chalcones	109839	97192	113776	755537	637766	682311	359466	463088	511236
Lmmp009194	341.17	267.1	340.168	C21H24O4	[M+H]+	-	Amorfrutin A	Phenolic acids	Phenolic acids	0	0	0	0	0	0	76696.4	87048.6	66645.2
Wbjp002419	342.13	314.14	341.126	C19H19NO5	[M+H]+	-	2,9-dihydroxy-1,10-dimethoxy-5,6,6a,7-tetrahydro-4H-dibenzo[de,g]quinoline-6-carbaldehyde	Alkaloids	Alkaloids	16685.7	8318.83	11477.9	10395.9	11477.9	8350.42	18474.2	16670	8349.09
Hmdp003992	342.17	297.11	341.163	C20H23NO4	[M+H]+	-	Corydalmine	Alkaloids	Isoquinoline alkaloids	3.98098e+06	3.67774e+06	4.01663e+06	2.92818e+06	3.29108e+06	3.17869e+06	3.79317e+06	3.59004e+06	3.72474e+06
Wbmp002620	342.17	297.12	341.163	C20H23NO4	[M+H]+	-	(12bs)-4,10,11-trimethoxy-7,8,12b,13-tetrahydro-5h-6-azatetraphen-3-ol	Alkaloids	Alkaloids	3.6033e+06	3.59628e+06	3.77265e+06	3.26174e+06	3.26654e+06	3.46178e+06	3.83049e+06	3.63096e+06	3.89624e+06
Lskp211206	342.17	297.11	341.163	C20H23NO4	[M+H]+	-	Thaliporphine	Alkaloids	Aporphine alkaloids	3.6597e+06	3.26475e+06	4.03471e+06	2.92116e+06	3.43697e+06	3.49806e+06	3.78167e+06	3.97889e+06	3.53599e+06
MWStz217	342.17	296.11	341.163	C20H23NO4	[M+H]+	-	(R)-Corypalmine	Alkaloids	Isoquinoline alkaloids	140788	21670	16670	21670	13340	114426	70507.9	33361.4	41924.2
Wbjp002960	342.17	297.11	341.163	C20H23NO4	[M+H]+	-	6-ethyl-1,10-dimethoxy-5,6,6a,7-tetrahydro-4H-dibenzo[de,g]quinoline-2,9-diol	Alkaloids	Alkaloids	2.98525e+06	3.03988e+06	3.05037e+06	2.7145e+06	2.88377e+06	4.2941e+06	4.9667e+06	4.93753e+06	4.96768e+06
Wdsp003025	342.17	265.09	341.163	C20H23NO4	[M+H]+	-	1,2,10-trimethoxy-6-methyl-5,6,6a,7-tetrahydro-4H-dibenzo[de,g]quinolin-11-ol	Alkaloids	Aporphine alkaloids	1.44364e+06	1.5223e+06	1.46576e+06	1.32403e+06	1.31261e+06	2.03763e+06	2.31381e+06	2.14082e+06	2.22322e+06
Wdyp003530	342.17	192.1	341.163	C20H23NO4	[M+H]+	-	10-(hydroxymethyl)-3,4-dimethoxy-7,8,12b,13-tetrahydro-5h-6-azatetraphen-11-ol	Alkaloids	Isoquinoline alkaloids	1.3761e+06	1.27252e+06	1.6169e+06	808131	719269	680432	1.48779e+06	2986055	2614020
pmn001420	341.09	179.04	342.095	C15H18O9	[M-H]-	C10433	1-O-Caffeoyl-β-D-glucose*	Phenolic acids	Phenolic acids	3.31323e+07	3.14784e+07	3.20429e+07	3.85506e+07	3.55083e+07	3.39511e+07	1.54054e+07	1.6927e+07	1.70107e+07
Waln003742	341.09	195.05	342.095	C15H18O9	[M-H]-	-	1-O-p-Coumaroyl Galactonic Acid	Phenolic acids	Phenolic acids	13340	9444.72	3340	0	0	0	46263.6	71670	27382.6
Zmhn001793	341.09	179.03	342.095	C15H18O9	[M-H]-	-	6-O-Caffeoyl-D-glucose*	Phenolic acids	Phenolic acids	1.6566e+07	1.93309e+07	2.43328e+07	2.53727e+07	2.38068e+07	2.11187e+07	1.22121e+07	1.05596e+07	1.11947e+07
Waln003168	341.09	195.05	342.095	C15H18O9	[M-H]-	-	5-O-p-Coumaroyl Galactonic Acid	Phenolic acids	Phenolic acids	5005	3483.41	4461.24	2606.2	3544.84	6273.33	14968.8	35005	24177.6
Labn004065	341.09	137.03	342.095	C15H18O9	[M-H]-	-	4-Hydroxybenzoyl acetyl glucoside	Phenolic acids	Phenolic acids	630005	1.07412e+06	707860	371199	435515	320324	416363	475958	505340
Waln003350	341.09	195.05	342.095	C15H18O9	[M-H]-	-	3-O-p-Coumaroyl Galactonic Acid	Phenolic acids	Phenolic acids	10390.6	16967.5	6670	7505.51	5005	177352	63252.7	58860.9	53813.7
Lman002731	341.09	135.04	342.095	C15H18O9	[M-H]-	-	Grevilloside F	Phenolic acids	Phenolic acids	12486220	1.01987e+07	14882670	12432725	12689325	11981680	6225240	3219750	6364280
mws0906	341.12	179.07	342.132	C16H22O8	[M-H]-	C00761	Coniferin	Phenolic acids	Phenolic acids	35838940	1.81455e+07	39843550	1.3409e+07	24825630	23107995	8795445	11764995	8419315
Wmfp003458	342.17	192.11	342.17	C20H24NO4+	[M]+	-	Cyclanoline	Alkaloids	Isoquinoline alkaloids	1.76664e+06	1.62717e+06	2.09669e+06	547441	538300	472560	1.94683e+06	2.00922e+06	1.91234e+06
pmp001138	342.17	297.11	342.17	C20H24NO4+	[M]+	C09581	Magnoflorine	Alkaloids	Aporphine alkaloids	3.16245e+06	3.0081e+06	5.05088e+06	4.27971e+06	2.73632e+06	4.56097e+06	4.98471e+06	5.39092e+06	5.13867e+06
Wbmp004459	343.17	298.12	342.171	C20H24NO4+	[M+H]+	-	(6aR)-2,9,10-trimethoxy-6-methyl-5,6,6a,7-tetrahydro-4H-dibenzo[de,g]quinolin-6-ium-1-ol	Alkaloids	Alkaloids	582673	821856	673466	498466	557657	896483	991431	866385	619511
Sazp003609	342.17	265.09	342.171	C20H24NO4+	[M]+	-	Zizyphusine	Alkaloids	Isoquinoline alkaloids	133340	181355	175005	270592	579604	141715	282179	378704	327593
Wbmp002860	344.19	58.07	343.178	C20H25NO4	[M+H]+	-	10,16,19-trihydroxy-5-methyl-12-methylidene-7-azaheptacyclo[9.6.2.01,8.05,17.07,16.09,14.014,18]nonadecan-3-one	Alkaloids	Alkaloids	4.06115e+06	3.82309e+06	4.3555e+06	2033340	2.13922e+06	2.2664e+06	2.93048e+06	2.99928e+06	2.86226e+06
Cmxp002444	344.19	299.13	343.178	C20H25O4N	[M+H]+	-	Bernumicine	Alkaloids	Isoquinoline alkaloids	9.95742e+06	1.00261e+07	9.76975e+06	8.53008e+06	9894925	1.01505e+07	1.11364e+07	1.15004e+07	1.16728e+07
HX1214	344.18	299.12	343.178	C20H25NO4	[M+H]+	-	dl-Laudanidine	Alkaloids	Alkaloids	1.54845e+07	1.55967e+07	1.62901e+07	11343607	1.18351e+07	8.18579e+06	1.06664e+07	1.06029e+07	1.05104e+07
Zabp002916	344.19	299.13	343.178	C20H25NO4	[M+H]+	C17592	laudanine	Alkaloids	Alkaloids	1.31779e+07	1.27611e+07	1.17172e+07	9.40877e+06	7.80187e+06	9.12473e+06	1.28467e+07	1.26412e+07	1.30598e+07
Lmlp001545	344.19	299.13	343.178	C20H25NO4	[M+H]+	-	3',6-Dihydroxy-4',7-dimethoxyl-N,N-dimethyltetrahydroisoquinoline	Alkaloids	Isoquinoline alkaloids	1.67081e+07	1.7501e+07	1.62898e+07	1.41368e+07	1.6002e+07	8.96914e+06	1.10679e+07	1.1939e+07	1.08784e+07
MWStz210	344.26	58.07	343.251	C22H33NO2	[M+H]+	C08680	Denudatine	Alkaloids	Plumerane	3.21348e+06	3.8796e+06	3.64785e+06	2.25389e+06	2.12462e+06	2.4549e+06	3.05638e+06	4.61403e+06	5.01996e+06
mws1474	345.1	284.07	344.09	C18H16O7	[M+H]+	C19807	5,7-Dihydroxy-3',4',5'-trimethoxyflavone	Flavonoids	Flavones	26997.6	1287.9	624.44	995.477	3884.39	965.928	89172.2	69465.5	57162.3
Lmjn005592	343.08	313.04	344.09	C18H16O7	[M-H]-	C10032	Cirsilineol (4',5-Dihydroxy-3',6,7-trimethoxyflavone)	Flavonoids	Flavanones	1628.47	1664.43	1440.1	2922.01	2987.32	5360.21	152771	109366	108474
MWSslk092	343.08	328.06	344.09	C18H16O7	[M-H]-	C10101	Usnic acid	Phenolic acids	Phenolic acids	23366.8	26653.9	24569.5	123183	112694	190371	84089.3	79406	86076
Zbsp005869	345.1	315.05	344.09	C18H16O7	[M+H]+	-	7,4'-Dihydroxy-3,5,3'-trimethoxyflavone	Flavonoids	Flavones	0	0	0	1656.48	11470.8	699.815	25764.2	20682.7	20040.4
Zmln000899	343.11	181.05	344.111	C15H20O9	[M-H]-	-	Syringaldehyde-4-O-glucoside	Phenolic acids	Phenolic acids	330005	208283	205150	183382	228340	193405	216257	148774	229857
Zbfn002396	343.1	163.04	344.111	C15H20O9	[M-H]-	-	Caffeoyl-O-mannitol	Phenolic acids	Phenolic acids	125342	98499.3	118496	177739	207375	211499	317340	369946	395342
Lmmn000774	343.1	181.05	344.111	C15H20O9	[M-H]-	-	Dihydrocaffeoylglucose*	Phenolic acids	Phenolic acids	361670	288340	131549	182603	195756	166784	223311	217499	231670
Lakn003294	343.1	181.05	344.111	C15H20O9	[M-H]-	-	2-β-D-Glucopyranosyloxy-5-hydroxyphenylacetic acidmethylester*	Phenolic acids	Phenolic acids	5865115	3.43319e+06	3.42801e+06	1966670	2038340	1838340	221670	181670	201670
HJAP058	345.1	284.07	344.126	C19H20O6	[M+H]+	C15118	5,6,7,4'-Tetramethoxyflavanone	Flavonoids	Flavanones	19713.6	659.257	624.775	2270.58	1325.98	1608.76	68817.1	44588	48474.8
Lazp005033	345.17	137.06	344.162	C20H24O5	[M+H]+	-	Divanillyltetrahydrofuran*	Lignans and Coumarins	Lignans	197858	172679	184157	749663	713610	661310	861078	1.04342e+06	819434
Lmmp003530	345.17	137.06	344.162	C20H24O5	[M+H]+	-	3,4-Divanillyltetrahydrofuran*	Phenolic acids	Phenolic acids	193544	217678	197663	939149	880442	931429	913312	897668	878726
Lacp003267	344.19	175.08	344.186	C20H26NO4+	[M]+	-	Tembetarine	Alkaloids	Isoquinoline alkaloids	95005	79162	61670	41147.5	26670	17542.1	232201	209032	191074
Lmtn000940	345.08	139.04	346.09	C14H18O10	[M-H]-	-	1-O-(3,4-Dihydroxy-5-methoxy-benzoyl)-glucoside	Phenolic acids	Phenolic acids	359735	403114	416569	1.81992e+06	1.79324e+06	1.9706e+06	2.68132e+06	2.97937e+06	3.26986e+06
Hahn001170	345.12	183.07	346.126	C15H22O9	[M-H]-	C09771	Aucubin	Terpenoids	Sesquiterpenoids	1.12084e+06	1.15848e+06	1.19623e+06	3.03274e+06	4.25902e+06	4.11784e+06	4.76746e+06	6.04554e+06	5665424
Lmdn001560	345.12	165.06	346.126	C15H22O9	[M-H]-	-	6-DeoxyCatalpol	Terpenoids	Monoterpenoids	123255	89116.4	145005	99488.5	76130.4	93046.5	57987.6	58625.2	146696
Zbln003341	345.12	191.06	346.129	C15H22O9	[M-H]-	-	2-(2-(3,4-dihydroxyphenyl)-2-methoxyethoxy)-6-(hydroxymethyl)tetrahydro-2H-pyran-3,4,5-tri	Phenolic acids	Phenolic acids	199446	203211	245699	4.74779e+06	4.37813e+06	3.85862e+06	1.43117e+06	1.59668e+06	1.4086e+06
pmn001381	349.15	187.1	350.158	C15H26O9	[M-H]-	-	Eucommioside	Terpenoids	Terpene	44911.1	60689.3	58546.1	30293	44653.1	31419.4	14543.9	10005	37722.7
Wasn003821	409.21	187.13	350.194	C16H30O8	[M+CH3COOH-H]-	-	Glucosyl 3,7-dimethyloct-2-ene-1,6,7-triol	Others	Others	98465.5	55597.3	113260	91670	71670	60005	131781	86670	196053
Latp003285	353.12	191.07	352.115	C17H20O8	[M+H]+	-	2,5-Dimethyl-7-hydroxychromone glucoside	Others	Chromone	3.30099e+07	4.12602e+07	7.3887e+07	1.17186e+07	1.83356e+07	1.0985e+07	1.28548e+07	1.34203e+07	1.42411e+07
Hasp010605	353.27	261.22	352.261	C21H36O4	[M+H]+	-	(S)-2,3-dihydroxypropyl (9Z,12Z,15Z)-octadeca-9,12,15-trienoate	Others	Others	702948	842215	827684	1.01957e+06	701704	1.02275e+06	498809	549864	551827
Wbmp002836	354.13	339.11	353.126	C20H19NO5	[M+H]+	-	16-Hydroxy-4,5,15-trimethoxy-10-azatetracyclo[7.7.1.02,7.013,17]heptadeca-1,3,5,7,9(17),13,15-heptaene-10-carbaldehyde	Alkaloids	Alkaloids	91796.7	73613.4	113226	379264	420064	459806	213841	235026	212834
Lmhp001671	355.1	163.04	354.095	C16H18O9	[M+H]+	-	Noreugenin-7-O-glucoside	Others	Others	4.63428e+07	5.38079e+07	5.40038e+07	4.30397e+07	3.47435e+07	4.04258e+07	2.21343e+06	2.31208e+06	2.28411e+06
MWSprf004	355.1	163.04	354.095	C16H18O9	[M+H]+	C17147	Neochlorogenic acid (5-O-Caffeoylquinic acid)	Phenolic acids	Phenolic acids	5.11412e+07	5.44795e+07	4.99815e+07	4.37711e+07	4.05166e+07	4.74689e+07	2.04397e+06	1.75315e+06	1.88014e+06
mws0178	353.09	191.06	354.095	C16H18O9	[M-H]-	C00852	Chlorogenic acid (3-O-Caffeoylquinic acid)*	Phenolic acids	Phenolic acids	685459	738455	770840	1.35159e+06	1.618e+06	1.59571e+06	728479	365176	598717
mws2108	353.09	191.06	354.095	C16H18O9	[M-H]-	-	Cryptochlorogenic acid (4-O-Caffeoylquinic acid)*	Phenolic acids	Phenolic acids	5.31658e+07	5.81209e+07	5.27472e+07	4.66463e+07	4.43965e+07	4.9504e+07	2.0603e+06	3.52044e+06	2.93708e+06
Wdtp001948	355.1	192.04	354.095	C16H18O9	[M+H]+	-	3,4,5-trihydroxy-5-[4-(prop-2-enoyloxymethyl)phenoxy]oxane-2-carboxylic acid	Phenolic acids	Phenolic acids	21637.8	17508	27499	76547.3	78313.7	113340	176607	126186	166831
zjgp122321	355.1	163.05	354.095	C16H18O9	[M+H]+	-	4-O-acetyl-3-O-caffeoyl-2-C-methyl-D-erythronate	Others	Others	23001795	1.70574e+07	2.04457e+07	18560065	17934985	1.59857e+07	818340	790005	723340
MWSmce024	355.1	193.05	354.095	C16H18O9	[M+H]+	C01527	Scopoletin-7-O-glucoside (Scopolin)	Lignans and Coumarins	Coumarins	396070	451282	821953	863092	1.05083e+06	1503340	739189	746601	833438
Lcyp000676	355.1	163.04	354.095	C16H18O9	[M+H]+	-	Isoscopoletin-β-D-glucoside	Lignans and Coumarins	Coumarins	47500340	49113180	3.80535e+07	37666460	40694610	3.0167e+07	2058340	1543340	1538340
pmp000638	355.12	299.06	354.11	C20H18O6	[M+H]+	-	8-Prenylkaempferol	Flavonoids	Flavonols	1.06004e+07	1.00744e+07	9.1438e+06	3.12278e+06	3.21885e+06	3.23289e+06	9.60722e+06	9.3703e+06	8.89266e+06
Zmbp007582	355.12	299.06	354.11	C20H18O6	[M+H]+	-	5-isopentene-Aureusidin	Flavonoids	Aurones	1.0326e+07	1.06863e+07	1.04415e+07	3.25946e+06	3.42902e+06	3.23174e+06	9.12379e+06	1.03315e+07	1.02458e+07
pmp000355	355.12	299.05	354.11	C20H18O6	[M+H]+	-	Licoflavonol*	Flavonoids	Flavonols	9.73319e+06	9.36337e+06	9.55661e+06	3.18024e+06	2.80893e+06	3.23875e+06	1.0396e+07	9.23194e+06	9.47958e+06
pmp000357	355.12	299.05	354.11	C20H18O6	[M+H]+	-	Licoisoflavanone*	Flavonoids	Other Flavonoids	1.03115e+07	9.80039e+06	9.75053e+06	2.769e+06	3.11592e+06	3.32803e+06	8.86229e+06	1.09315e+07	1.05668e+07
pmp000356	355.12	299.05	354.11	C20H18O6	[M+H]+	-	Isolicoflavonol	Flavonoids	Flavonols	1.0834e+07	9.8785e+06	9.88211e+06	3.32888e+06	2.96903e+06	3.24685e+06	9.06829e+06	9.81572e+06	9.9164e+06
pmp000809	355.12	299.06	354.11	C20H18O6	[M+H]+	-	Sanggenon H	Flavonoids	Other Flavonoids	1.06375e+07	1.08963e+07	1.10143e+07	3.34221e+06	3.35031e+06	3.25783e+06	9.98607e+06	1.10583e+07	1.04113e+07
Lacn010084	353.1	191.07	354.11	C20H18O6	[M-H]-	-	Phellodensin A	Flavonoids	Flavanonols	167665	189075	192076	87383	74975.9	78777.2	73631.2	61307.1	60635.8
Wbwp006279	355.12	135.04	354.11	C20H18O6	[M+H]+	-	(6R,7R,8R)-8-(1,3-benzodioxol-5-yl)-6-hydroxy-6,7-dimethyl-7,8-dihydrobenzo[f][1,3]benzodioxol-5-one	Lignans and Coumarins	Lignans	2.29735e+06	2.13462e+06	1.79216e+06	631479	717025	699640	313637	259125	255965
MWSHY0139	355.12	299.06	354.11	C20H18O6	[M+H]+	-	Licoisoflavone A*	Flavonoids	Other Flavonoids	1.08157e+07	1.20441e+07	9.13692e+06	3.41696e+06	3.06692e+06	3.21932e+06	9.52399e+06	9.48469e+06	9.59474e+06
Zapn011042	353.14	119.05	354.147	C21H22O5	[M-H]-	-	1'',2''-dihydroxanthohumol C	Flavonoids	Chalcones	5243.56	5896.27	3995.51	3807.43	3093.53	4118.26	1749.97	1749.97	1680.18
mws4113	353.14	295.06	354.147	C21H22O5	[M-H]-	-	3'-Hydroxy-4'-O-methylglabridin	Flavonoids	Other Flavonoids	34427.1	41623.1	35194.7	30000	23877.2	32283.7	6773.27	7151.65	6337.17
Wdhp005078	356.11	58.06	355.106	C19H17NO6	[M+H]+	-	6-(6,7-dihydroxy-2-methyl-1,2,3,4-tetrahydroisoquinolin-1-yl)-[1,3]dioxolo[4,5-e]isobenzofuran-8(6H)-one	Alkaloids	Isoquinoline alkaloids	254105	214635	318122	343999	584291	341706	203614	284571	254787
Wbmp002623	356.15	58.07	355.142	C20H21NO5	[M+H]+	-	(12S)-7,16,17-trimethoxy-3,5-dioxa-11-azapentacyclo[10.7.1.02,6.08,20.014,19]icosa-1,6,8(20),14,16,18-hexaene	Alkaloids	Alkaloids	2.10579e+06	1.89668e+06	1.99728e+06	2.31446e+06	1.78147e+06	1.99145e+06	2.26054e+06	2.14185e+06	2.35916e+06
Cmxp003511	356.19	311.13	355.178	C21H25O4N	[M+H]+	C09341	Argemonine	Alkaloids	Piperidine alkaloids	363910	306444	336928	464713	447610	382240	422901	404482	324877
Wbmp003510	356.19	279.1	355.178	C21H25NO4	[M+H]+	-	(E)-1-(3,4-dimethoxybenzylidene)-6,7-dimethoxy-2-methyl-1,2,3,4-tetrahydroisoquinoline	Alkaloids	Alkaloids	179650	135919	195767	230979	281359	300444	228340	293517	214795
Wbjp003503	356.18	279.1	355.178	C21H25NO4	[M+H]+	-	1-methoxy-6-methyl-10-propan-2-yloxy-5,6,6a,7-tetrahydro-4H-dibenzo[de,g]quinoline-2,9-diol	Alkaloids	Alkaloids	145386	148356	175627	240133	224165	306042	168091	210005	103496
Wasn002902	355.07	209.03	356.074	C15H16O10	[M-H]-	-	O-p-Coumaroylgalactaric acid	Phenolic acids	Phenolic acids	48340	54816.3	70474.7	53340	16670	11754.7	317131	146972	76749.8
Hagn002504	355.07	85.03	356.09	C19H16O7	[M-H]-	-	5,7,5'-Trimethoxy-3',4'-methylenedioxyflavonoid	Flavonoids	Flavones	772685	738702	828352	130005	129607	88955.3	2.33254e+06	1.54108e+06	2.0473e+06
Lmsn003318	355.1	175.04	356.111	C16H20O9	[M-H]-	C17759	1-O-Feruloyl-β-D-glucose	Phenolic acids	Phenolic acids	90621	73053.3	103533	293126	323640	403014	376346	389152	356796
Zmhn002334	355.1	193.05	356.111	C16H20O9	[M-H]-	-	6-O-Feruloyl-β-D-glucose	Phenolic acids	Phenolic acids	9792895	4.83662e+06	9444550	1.56434e+07	1.76158e+07	30435275	9.52055e+06	8.89035e+06	8.32066e+06
pmb3056	355.1	121.03	356.111	C16H20O9	[M-H]-	-	Homovanilloylquinic acid	Phenolic acids	Phenolic acids	114273	123744	90913.1	282288	183363	276664	309834	292426	209859
Hmmn002544	355.1	193.05	356.111	C16H20O9	[M-H]-	-	Ferulic acid-4-O-glucoside	Phenolic acids	Phenolic acids	1831670	1803340	1928340	2440005	2151670	2111670	0	0	0
Wbwp006397	357.13	307.1	356.126	C20H20O6	[M+H]+	-	(3r,4r)-3-(2h-1,3-benzodioxol-5-ylmethyl)-4-[(4-hydroxy-3-methoxyphenyl)methyl]oxolan-2-one	Lignans and Coumarins	Lignans	7081.06	28340	20005	14444.2	13891.9	20005	28594.1	16257	30477.3
Lskp211385	357.13	307.09	356.126	C20H20O6	[M+H]+	-	dihydrosesamin	Lignans and Coumarins	Lignans	9938.02	4779.18	6278.71	16665	24255.4	8917.34	25034	23951.2	27007.9
zjbp110804	357.13	307.1	356.126	C20H20O6	[M+H]+	-	6,7-dimethoxy-2-[2-(4'-hydroxy-3'-methoxyphenyl)ethyl]chromone	Others	Chromone	18340	6670	4198.34	9939.58	6295.15	12063.3	26590.3	13111	40005
pmp000527	356.19	279.1	356.186	C21H26NO4+	[M]+	-	Menisperine	Alkaloids	Aporphine alkaloids	143562	93711.5	177241	171255	113711	105991	110450	117930	105633
Wbmp002059	358.16	58.06	357.158	C20H23NO5	[M+H]+	-	1,2,10-Trimethoxy-3,9-Dihydroxy-Aporphine	Alkaloids	Alkaloids	2.57035e+06	1.94994e+06	2.13297e+06	1.83267e+06	1.82158e+06	1.92459e+06	2.06166e+06	1.58943e+06	1.67975e+06
Wbmp003187	358.2	358.2	357.194	C21H27NO4	[M+H]+	-	Hetidine	Alkaloids	Alkaloids	134650	72548.2	118428	68340	187405	380749	71670	270540	85756.5
mws1526	359.13	197.08	358.126	C16H22O9	[M+H]+	C17071	Sweroside	Terpenoids	Monoterpenoids	681670	546670	461670	2078340	2086670	1888340	3243830	3641775	4165560
Wafn002827	357.12	195.07	358.126	C16H22O9	[M-H]-	-	Dihydroferulic acid glucoside	Phenolic acids	Phenolic acids	301670	189967	207584	204547	295490	329272	539873	436922	543220
Jmyn002224	357.12	135.04	358.126	C16H22O9	[M-H]-	-	glucoacetosyringone	Phenolic acids	Phenolic acids	553034	276670	176670	31786	23153.3	16670	77194.9	48340	72475.5
mws0097	357.13	151.04	358.142	C20H22O6	[M-H]-	C05366	Pinoresinol	Lignans and Coumarins	Lignans	34852.4	25405.5	21784.4	70933.2	95152.6	86247.6	141458	179974	102149
Lhsp101912	359.15	327.12	358.142	C20H22O6	[M+H]+	-	Dehydrodiconiferyl alcohol	Lignans and Coumarins	Lignans	21670	10379.2	17935.4	101609	49013.4	139261	55588.4	73410.6	65318
Lmqp001722	360.15	315.09	359.137	C19H21NO6	[M+H]+	-	4,5-Epoxy-14-hydroxy sinomenine N-oxide	Alkaloids	Isoquinoline alkaloids	133340	108743	88354.8	154086	172833	183802	261935	251142	206758
Lmqp001535	360.15	315.11	359.137	C19H21NO6	[M+H]+	-	1-Hydroxy-10-oxosinomenine	Alkaloids	Isoquinoline alkaloids	113340	103082	106670	211670	143300	142229	224056	217748	217584
MWS20155	361.09	163.04	360.084	C18H16O8	[M+H]+	C01850	Rosmarinic acid	Phenolic acids	Phenolic acids	62600.5	72219.9	115875	220192	215483	212004	148659	276191	308181
MWSHC2022	359.1	197.05	360.106	C15H20O10	[M-H]-	-	Glucosyringic acid	Phenolic acids	Phenolic acids	62414.6	37662.5	42829.2	200293	227919	255499	941198	989317	976755
Hmmn003964	359.13	197.08	360.142	C16H24O9	[M-H]-	C11636	7-Deoxyloganic acid	Terpenoids	Monoterpenoids	28174.9	33434.4	45958	0	0	0	0	0	0
Lhbp111734	361.16	137.06	360.157	C20H24O6	[M+H]+	-	Isolariciresinol	Lignans and Coumarins	Lignans	286779	329758	311205	1.6199e+06	1.60329e+06	1.44312e+06	1.60995e+06	1.84471e+06	2.08661e+06
HX1189	361.16	189.09	360.157	C20H24O6	[M+H]+	-	1,7-Bis-(3,4-dihydroxyphenyl)-5-methoxy-3-heptanone	Others	Others	259748	346685	283547	1.98505e+06	1.98838e+06	1.86594e+06	2.94584e+06	2.65372e+06	2.92856e+06
Lhmp110118	361.16	161.06	360.157	C20H24O6	[M+H]+	-	Magnostellin D	Others	Others	312429	327312	256650	1.55373e+06	1.73417e+06	1.47511e+06	2.31893e+06	2.34947e+06	2.27546e+06
HX1371	361.16	189.09	360.157	C20H24O6	[M+H]+	-	(7S,8R)-dihydrodehydrodiconferyl alcohol	Lignans and Coumarins	Lignans	80005	115005	63340	148340	135005	116138	0	0	0
Lhhp102901	361.16	189.09	360.157	C20H24O6	[M+H]+	-	3-(α,4-Dihydroxy-3-methoxybenzyl)-4-(hydroxy-3-methoxybenzyl)	Others	Others	372460	386149	295455	1.86683e+06	2.4022e+06	1.82326e+06	2.62863e+06	2.95538e+06	2.97479e+06
Wcsn010349	359.22	277.22	360.23	C22H32O4	[M-H]-	-	Moniliferanone D	Others	Others	5.46271e+06	5.27307e+06	5.76117e+06	7.29712e+06	6.07057e+06	4.24508e+06	3.90003e+06	4.16648e+06	4.45585e+06
Cmsn000894	361.08	211.03	362.085	C14H18O11	[M-H]-	-	7-O-Galloyl-D-sedoheptulose	Phenolic acids	Phenolic acids	11382	3812.77	6061.28	41263.1	37461.9	27540.3	51551.3	73727.6	54812.1
Lmmn002747	361.17	180.08	362.173	C20H26O6	[M-H]-	C18167	Secoisolariciresinol	Lignans and Coumarins	Lignans	33410.9	48340	33340	943340	668340	462635	539405	463693	673340
Lmmn003822	361.16	165.05	362.173	C20H26O6	[M-H]-	-	(4β,10E)-6α,15-Dihydroxy-8β-(angeloyloxy)-14-oxogermacra-1(10),11(13)-diene-12-oic acid-12,6-lactone	Terpenoids	Sesquiterpenoids	0	0	0	86157.6	75106.1	111429	0	0	0
Wasn005621	361.19	199.13	362.194	C17H30O8	[M-H]-	-	Glucosyl 9-hydroxy-3-methyldec-2-enoic acid	Others	Others	37739.5	52554.3	36839.3	78303.1	84902.5	102370	50873	102285	53229.2
Wcsn011125	361.24	279.23	362.246	C22H34O4	[M-H]-	-	Ethyl (4E,6E,8E,10E,13Z)-15,16-dihydroxy-5,9-dimethyloctadeca-4,6,8,10,13-pentaenoate	Others	Others	533973	943928	777092	629545	407353	1.15238e+06	256227	248423	350851
Wmzn000627	363.25	281.25	364.261	C22H36O4	[M-H]-	-	Ajugalaevigatic acid	Terpenoids	Ditepenoids	1.49805e+06	1.53615e+06	1.82442e+06	1.15512e+06	359946	714425	607409	626944	544796
Wbmn002185	365.06	167.03	366.074	C20H14O7	[M-H]-	-	6-Hydroxy-4-(4-hydroxy-3-methoxyphenyl)-7-methoxy-naphtho[2,3-c]furan-1,3-dione-1(ISO-1)	Lignans and Coumarins	Lignans	73110.8	96947	95551	209793	199812	252620	346796	338137	351008
mws4102	365.1	350.08	366.11	C21H18O6	[M-H]-	-	Isoglycyrol	Lignans and Coumarins	Coumarins	1818.68	2475.48	1819.16	8222.12	7230.19	9476.01	227055	251594	224880
Wasn002329	366.08	160.04	367.09	C16H17NO9	[M-H]-	-	Xanthurenic Acid 8-O-Glucoside	Alkaloids	Quinoline alkaloids	137613	127754	124929	323909	306315	329371	1.9667e+06	2.61122e+06	2.42398e+06
pmb0752	369.12	177.05	368.111	C17H20O9	[M+H]+	C02572	3-O-Feruloylquinic acid	Phenolic acids	Phenolic acids	126670	128340	98340	147662	126590	138340	91670	86670	161670
Wdtp003528	369.12	207.07	368.111	C17H20O9	[M+H]+	-	3,4,5-trihydroxy-6-[4-[[(2R)-5-oxooxolan-2-yl]methyl]phenoxy]oxane-2-carboxylic acid	Phenolic acids	Phenolic acids	0	0	0	160422	109783	128500	257979	288942	362766
mws0179	367.1	190.9	368.111	C17H20O9	[M-H]-	-	Chlorogenic acid methyl ester	Phenolic acids	Phenolic acids	13501210	9.03189e+06	8.92619e+06	2.2638e+07	2.20219e+07	2.56415e+07	1.42357e+06	1.35908e+06	1.59958e+06
Lmgn003073	735.22	367.11	368.111	C17H20O9	[2M-H]-	-	5-O-Feruloylquinic acid	Phenolic acids	Phenolic acids	369977	281981	282925	9532900	7339895	3.48553e+06	30005	26670	46734.3
Lasp007756	369.13	313.07	368.125	C21H20O6	[M+H]+	-	Uncinanone C	Flavonoids	Isoflavones	11509.9	94795.3	35514.9	82258.4	46160.9	54301.2	6.06203e+06	6.5048e+06	6.39506e+06
pmp000362	369.13	313.07	368.126	C21H20O6	[M+H]+	-	Glisoflavone	Flavonoids	Isoflavones	5.02002e+06	6.54379e+06	4.7988e+06	2.23168e+06	3.40301e+06	2.97254e+06	1.94508e+06	1.83901e+06	1.73208e+06
Zmdp008437	369.13	313.08	368.126	C21H20O6	[M+H]+	-	cannflavin B	Flavonoids	Other Flavonoids	17686.9	10102	8020.19	35324.2	32198.7	28620.7	6.95081e+06	5.86528e+06	6.08584e+06
MWSmce391	369.13	313.07	368.126	C21H20O6	[M+H]+	-	Glycycoumarin	Lignans and Coumarins	Coumarins	1.19918e+07	1.32578e+07	1.04938e+07	7.95046e+06	7.68037e+06	8.39977e+06	6.17458e+06	5.99514e+06	6.87093e+06
pmp000973	369.13	313.07	368.126	C21H20O6	[M+H]+	-	Icaritin	Flavonoids	Flavonols	2.47669e+07	2.45192e+07	2.14574e+07	9.92772e+06	8.89625e+06	9.86322e+06	1.00907e+07	9.60717e+06	1.09606e+07
Lmyn008666	367.12	309.04	368.126	C21H20O6	[M-H]-	-	Isoanhydroicaritin	Flavonoids	Flavonols	1.43733e+07	1.4299e+07	1.48085e+07	6.61715e+06	6.59063e+06	6.70128e+06	6.75372e+06	6.31917e+06	6.60066e+06
Lmyn007769	367.12	352.1	368.126	C21H20O6	[M-H]-	-	β-Anhydroicaritin	Flavonoids	Other Flavonoids	27054.5	36437	39083	200668	203632	166953	2.2968e+06	2.57207e+06	2.46436e+06
Zmkp005835	369.13	313.07	368.126	C21H20O6	[M+H]+	-	Sophoflavescenol	Flavonoids	Flavonols	1.62663e+06	2.0404e+06	2.47183e+06	1.01972e+06	886071	756322	764909	593213	626743
Lmtn003598	367.14	205.08	368.147	C18H24O8	[M-H]-	-	3-Prenyl-4-O-glucosyloxy-4-hydroxybenzoic acid	Phenolic acids	Phenolic acids	25327.8	26090.9	31275.8	16016	11414.8	23087.2	20390.2	14626.5	23340
MWSmce025	369.09	207.03	370.09	C16H18O10	[M-H]-	C09266	Fraxetin-8-O-glucoside (Fraxin)	Lignans and Coumarins	Coumarins	2.59287e+07	2.33882e+07	2.51709e+07	2.3546e+06	2.73298e+06	2.72636e+06	1.9878e+06	2.25447e+06	2.60898e+06
pmp000365	371.11	315.08	370.105	C20H18O7	[M+H]+	-	Uralenol	Flavonoids	Flavonols	0	0	0	11707	5684.23	10036	225190	229358	240393
Lmbp002309	371.1	209.05	370.126	C17H22O9	[M+H]+	-	Sinapaldehyde-4-O-Glucoside	Phenolic acids	Phenolic acids	48340	60005	68340	143340	121670	106670	213340	293340	248340
Lacp005171	371.21	133.1	370.199	C19H30O7	[M+H]+	-	3-(3'-Hydroxybutyl)-2,4,4-trimethylcyclohexa-2,5-dienone glucoside	Terpenoids	Sesquiterpenoids	2371670	2228340	2446670	4125730	6161925	6674565	3533130	3295445	2859070
Lmsp102909	371.21	133.1	370.199	C19H30O7	[M+H]+	-	(6S,9R)-Deoxysappanol	Phenolic acids	Phenolic acids	326670	458340	446670	715911	770763	941947	1.20952e+06	1680005	1791670
Qmyp101114	371.21	209.15	370.199	C19H30O7	[M+H]+	-	9-O-β-D-Glucoside of 3-hydroxy-7,8-didehydro-β-ionol	Terpenoids	Sesquiterpenoids	2348340	1876670	2235005	691127	666956	730964	801670	770005	638340
WaYp004901	371.21	191.14	370.199	C19H30O7	[M+H]+	-	Reseoside	Terpenoids	Monoterpenoids	1.05761e+06	1.42502e+06	1.10821e+06	1.20779e+06	1.1613e+06	1771670	993340	963340	1.14475e+06
Lmmp004382	371.21	191.14	370.199	C19H30O7	[M+H]+	-	3-Oxo-α-ionol-β-D-glucoside	Others	Alcohol compounds	270005	291544	331670	746366	669338	699159	476847	489199	494140
Jmlp004238	371.2	133.1	370.199	C19H30O7	[M+H]+	-	Byzantionoside A	Others	Ketone compounds	6.88629e+06	6.94462e+06	12362665	1.75749e+07	2.23725e+07	27381780	1.26663e+07	9.8111e+06	9.09619e+06
Wdsp002909	372.14	163.04	371.137	C20H21NO6	[M+H]+	-	6-[(7-hydroxy-2-methyl-6-oxo-3,4-dihydroisoquinolin-1-yl)methyl]-2,3-dimethoxybenzoic acid	Alkaloids	Isoquinoline alkaloids	4.98847e+06	4.2667e+06	5.02723e+06	2.55729e+06	3.04075e+06	3.75758e+06	87755.4	132156	119470
Wafn003070	371.1	209.05	372.106	C16H20O10	[M-H]-	-	Hydroxyferulic acid glucoside	Phenolic acids	Phenolic acids	910164	827396	898757	229933	200690	177080	140090	127499	167557
Wbwp006280	373.13	135.04	372.121	C20H20O7	[M+H]+	-	2,5-Bis(1,3-benzodioxol-5-yl)-3,4-dimethyloxolane-2,3-diol	Lignans and Coumarins	Lignans	1.75391e+06	1.7439e+06	1.76561e+06	858999	856034	1.02311e+06	519210	539241	517630
mws0011	371.13	209.08	372.142	C17H24O9	[M-H]-	C01533	Syringin	Phenolic acids	Phenolic acids	0	0	0	153115	130005	137731	157356	249322	162440
Wagp005297	373.22	211.17	372.215	C19H32O7	[M+H]+	-	3-Hydroxy-beta-ionol 3-Glucoside	Others	Others	255005	288340	308340	596670	581670	601670	1255005	1096670	871670
Lscp211208	373.22	135.12	372.215	C19H32O7	[M+H]+	-	Alangionoside L	Others	Others	901670	888340	1023340	1858340	1755005	1238340	2523340	1708340	2268340
Smhn002274	373.22	211.17	372.215	C19H32O7	[M+H]+	-	Blumenol C glucoside; Byzantionoside B	Terpenoids	Terpene	163340	156670	115005	345005	266670	229905	435149	417872	446220
Zmsn003194	373.11	193.05	374.121	C16H22O10	[M-H]-	-	Secologaoside	Others	Others	320885	576308	278148	1.6791e+06	1.21833e+06	1.09954e+06	2.87983e+06	2.64534e+06	2.90972e+06
WaYn002313	373.11	193.05	374.121	C16H22O10	[M-H]-	-	Homosyringic Acid 4'-O-Glucoside	Phenolic acids	Phenolic acids	400005	326670	496670	1080005	1283340	868340	2026670	2163340	1991670
Wasn002933	373.11	211.06	374.121	C16H22O10	[M-H]-	-	1-O-(3,4,5-Trimethoxybenzoyl)-B-D-Glucopyranoside	Phenolic acids	Phenolic acids	105845	127117	114502	169752	132592	83340	113142	135768	311666
mws1574	373.11	123.01	374.121	C16H22O10	[M-H]-	C11673	Geniposidic acid	Terpenoids	Monoterpenoids	75235	60847.2	76503.1	137220	149663	163593	250094	262282	141791
pmp000695	375.13	177.05	374.121	C16H22O10	[M+H]+	C09800	Swertiamarin	Terpenoids	Monoterpenoids	358340	273340	146212	1165005	1326670	996670	720005	453340	605005
Lacp004935	375.24	177.16	374.23	C19H34O7	[M+H]+	-	Megastigm-5-en-3,9-diol glucoside	Terpenoids	Sesquiterpenoids	260005	280005	270005	1825005	1793340	1673340	1516670	1508340	1668340
Lszp210009	375.24	177.16	374.231	C19H34O7	[M+H]+	-	Linarionoside A	Others	Others	418340	371670	375005	1545005	1116670	1463340	1955005	2150005	2106670
Wagp000980	376.16	121.06	375.153	C16H25NO9	[M+H]+	-	2-[(4-hydroxyphenethyl)amino]ethane-1,1,2-triol O-Glucoside	Alkaloids	Alkaloids	5.00528e+06	5.78002e+06	6.62201e+06	442337	497873	465592	3.50635e+06	3.81068e+06	3.62994e+06
pmn001400	375.11	243.1	376.116	C19H20O8	[M-H]-	-	2,3,5,4'-Tetrahydroxystilbene-2-O-xyloside	Others	Stilbene	6125.17	3340	6010	13174.4	12241.2	15974.6	5005	16401.6	8015.01
Sacn001940	375.13	195.07	376.137	C16H24O10	[M-H]-	-	8-Epiloganic acid	Terpenoids	Monoterpenoids	55194.3	41523.2	38447.5	93870.1	176837	210147	923803	960715	869753
Lmzn001983	375.13	135.05	376.137	C16H24O10	[M-H]-	-	D-Threo-guaiacylglycerol-7-O-β-D-glucoside	Phenolic acids	Phenolic acids	178431	196828	150566	50872.1	52149.2	55757.3	137254	137635	122788
HX1372	377.16	163.08	376.152	C20H24O7	[M+H]+	-	guaiacylglycerol-β-coniferyl ether	Lignans and Coumarins	Lignans	129691	80411.5	70005	331682	631670	269542	238615	280005	311230
HX1370	377.16	163.07	376.152	C20H24O7	[M+H]+	-	Erythro-Guaiacylglycerol-β-Coniferyl Ether	Lignans and Coumarins	Lignans	106692	88340	50005	263340	106670	163340	277937	336275	198340
pmn001376	375.14	360.12	376.152	C20H24O7	[M-H]-	-	Olivil	Lignans and Coumarins	Lignans	18340	20005	20005	40005	41670	35005	50005	41670	35005
Wbmn010746	377.23	295.23	378.241	C22H34O5	[M-H]-	-	Negundoin A	Terpenoids	Ditepenoids	170685	181805	201049	371602	346283	300765	65383.2	61702.3	50452.7
Wbmn011269	377.23	295.23	378.241	C22H34O5	[M-H]-	-	Vitexilactone	Terpenoids	Ditepenoids	199664	184659	164627	358825	374768	330399	62839.8	68818.3	59688.3
Wayn001856	379.03	241	380.041	C13H16O11S	[M-H]-	-	4-Hydroxybenzoic acid 4-(6-O-sulfo)glucopyranoside	Phenolic acids	Phenolic acids	681298	692199	719763	372549	376121	425226	255447	226552	256649
Wbtp007124	381.17	325.11	380.162	C23H24O5	[M+H]+	-	2-(3,7-dimethylocta-2,6-dien-1-yl)-1,3,5-trihydroxyxanthen-9-one	Flavonoids	Other Flavonoids	0	0	0	0	0	0	195481	163584	195126
Lamn004151	381.08	71.01	382.086	C12H18N2O12	[M-H]-	C08473	Cibarian	Alkaloids	Alkaloids	26670	21272.1	21796.8	172072	149933	161682	197070	200080	221330
pmp000368	383.15	327.16	382.142	C22H22O6	[M+H]+	C17765	Licoricone	Flavonoids	Isoflavones	0	0	0	0	0	0	605476	474965	521829
Wtmp011507	383.19	327.12	382.178	C23H26O5	[M+H]+	-	2-benzoyl-4-[(2r)-1-hydroxy-7-methyl-3-methylideneoct-6-en-1-yl]benzene-1,3,5-triol	Others	Ketone compounds	113334	117366	105181	34738.3	34079.5	38835.4	52738.2	49406.3	38499.7
Wtmp010557	383.19	327.12	382.178	C23H26O5	[M+H]+	-	2-benzoyl-4-[(2r)-2-hydroxy-7-methyl-3-methylideneoct-6-en-1-yl]benzene-1,3,5-triol	Others	Ketone compounds	7234.12	7277.42	6644.56	17392	15653.6	14866.1	15899.7	11228.3	14491
Wafn003429	441.2	249.13	382.184	C16H30O10	[M+CH3COOH-H]-	-	3-Methylbutyl 6-O-(alpha-L-arabinopyranosyl)-beta-D-glucopyranoside	Others	Others	1.23003e+06	1.16677e+06	1.32077e+06	5.77007e+06	6.69741e+06	6.96079e+06	7.6301e+06	7.10191e+06	6.40352e+06
Wdtp010604	383.2	267.12	382.199	C20H30O7	[M+H]+	-	3,4,5-trihydroxy-6-(4-octylphenoxy)oxane-2-carboxylic acid	Phenolic acids	Phenolic acids	31326.8	34386.8	33833.4	14507.1	15312.2	19356.9	27470.9	23953.2	14728.1
Zmcp102206	381.2	299.2	382.214	C24H30O4	[M-H]-	-	(Z)-3,8-Dihydro 6,6·;7,3'a-diligustilide	Others	Others	339213	401820	347713	448895	475583	462994	323627	342498	309418
Wbmn00859	383.08	191.06	384.084	C20H16O8	[M-H]-	-	vitelignin A	Lignans and Coumarins	Lignans	3.0102e+06	6718700	3.05415e+06	4599280	2.22807e+06	4708800	3335030	3707355	1.78959e+06
pmp000372	385.13	329.07	384.121	C21H20O7	[M+H]+	-	Kanzonol N	Flavonoids	Other Flavonoids	0	0	0	0	0	0	11569.3	16635	9922.86
Lasp006411	387.11	191.07	386.1	C20H18O8	[M+H]+	-	5'-Demethylaquillochin	Lignans and Coumarins	Lignans	21097.6	20797.3	33340	137112	162373	157480	105577	115635	120919
Hagn002801	385.08	85.03	386.1	C20H18O8	[M-H]-	-	5,6,7,5'-tetramethoxy-3',4'-methylenedioxyflavonoid	Flavonoids	Flavones	25517.3	25160.5	33181	37821.9	19478.6	26212.3	254200	129957	186836
HJN003	385.11	223.06	386.121	C17H22O10	[M-H]-	C01175	1-O-Sinapoyl-β-D-glucose	Phenolic acids	Phenolic acids	15005	11670	13340	323340	325005	256670	925005	763340	848340
Wdtp003384	387.13	225.08	386.121	C17H22O10	[M+H]+	-	3,4,5,6-tetrahydroxy-6-[4-(2-methylpropanoyloxymethyl)phenoxy]oxane-2-carboxylic acid	Phenolic acids	Phenolic acids	65427.5	45709.9	65178.2	95625.7	91502.3	107320	92770.5	126695	95827.2
Zmhn002227	385.11	223.06	386.121	C17H22O10	[M-H]-	C02919	4-O-Glucosyl-sinapate	Phenolic acids	Phenolic acids	41670	68340	45005	50005	43340	66670	203340	161670	183340
Wabn003563	385.11	179.07	386.121	C17H22O10	[M-H]-	-	3'-O-Beta-D-Glucopyranosyl plumbagic acid	Phenolic acids	Phenolic acids	883918	1.63708e+06	1.66951e+06	652010	1.07948e+06	651989	286543	335774	299783
Lskp211249	387.18	137.06	386.173	C22H26O6	[M+H]+	-	epieudesmin	Lignans and Coumarins	Lignans	179423	138134	166370	322707	365209	307858	532710	288323	621751
Wbwp008100	387.18	331.12	386.173	C22H26O6	[M+H]+	-	Gomisin M	Lignans and Coumarins	Lignans	1330.98	1334.62	10467.8	1608.92	966.892	1289.39	30179.7	35430.4	29910
pmn001423	385.19	223.14	386.194	C19H30O8	[M-H]-	-	Roseoside	Others	Ketone compounds	48340	36670	35942	222315	236424	478340	1075005	1126670	724388
Sahp003984	385.19	85.03	386.194	C19H30O8	[M-H]-	-	Sonnerstigmane D	Terpenoids	Sesquiterpenoids	65047.9	164204	163200	100069	125216	128291	736500	733389	755696
Lskp211395	387.2	207.14	386.194	C19H30O8	[M+H]+	-	Corchoionoside C	Others	Others	2143340	1.46005e+06	2941425	3.31149e+06	2.69829e+06	3.30775e+06	9381475	9228425	6.06028e+06
Lhdp120304	387.2	207.14	386.194	C19H30O8	[M+H]+	-	Inamoside	Terpenoids	Monoterpenoids	588340	780005	578340	1220005	1180005	1206670	1928340	2610595	2809340
Cmyp003257	387.2	225.14	386.194	C19H30O8	[M+H]+	-	Icariside B1	Terpenoids	Terpene	42136.8	36670	63456.6	369600	105005	109689	118340	111670	359217
Hagn003556	387.16	207.1	388.095	C23H16O6	[M-H]-	-	7-Benzyloxy-5-hydroxy-3',4'-methylenedioxyflavonoid	Flavonoids	Flavones	507238	781125	864343	2.62552e+06	2.2761e+06	1.71166e+06	2.68759e+06	2.98369e+06	4.26516e+06
Hmmp003004	389.14	149.06	388.137	C17H24O10	[M+H]+	-	Vogeloside	Terpenoids	Monoterpenoids	0	0	0	167991	145722	174898	0	0	0
Lhmp102832	389.14	177.06	388.137	C17H24O10	[M+H]+	C09802	Verbenalin; Cornin	Terpenoids	Monoterpenoids	105005	42271	135005	48340	41670	37572.7	341670	395005	388340
mws1565	389.14	209.08	388.137	C17H24O10	[M+H]+	C09781	Geniposide	Terpenoids	Monoterpenoids	12169275	12406910	13441720	2.39499e+07	30660865	33372570	63948045	3.56333e+07	4.78491e+07
Lmzn001582	387.17	207.1	388.173	C18H28O9	[M-H]-	-	5'-Glucosyloxyjasmanic acid	Phenolic acids	Phenolic acids	2195005	2586630	1805005	1.49073e+06	2.52788e+06	2.59547e+06	3.3842e+06	4.84251e+06	4.1408e+06
Lmnn102603	387.17	207.1	388.173	C18H28O9	[M-H]-	-	Nuezhengalaside	Terpenoids	Monoterpenoids	48260.6	78340	76670	196670	116670	100005	971670	1275005	1033340
Lacp003991	389.21	209.15	388.209	C19H32O8	[M+H]+	-	Blumenol B Glucoside	Terpenoids	Sesquiterpenoids	1553340	1531670	1500005	3774690	3565885	4004580	13120585	10525095	11226685
Wmcp000010	389.22	209.15	388.21	C19H32O8	[M+H]+	-	Sammangaoside A	Others	Others	1.09775e+06	1.43261e+06	1.39024e+06	3.69387e+06	3.18317e+06	3.13954e+06	8.1293e+06	8.16394e+06	9.3564e+06
Lscp211204	389.22	209.15	388.21	C19H32O8	[M+H]+	-	Sedumoside I	Others	Others	197949	201323	257730	501609	560955	557844	1.17901e+06	1.06111e+06	500792
Lskp211431	389.22	133.1	388.21	C19H32O8	[M+H]+	-	Methyl {(1R,2S,3S)-3-(B-D-glucopyransyloxy)-2-[(2'Z)-pent-2-en-1-ylI]cyclopentyl}acete	Others	Others	145089	152165	144154	323799	432446	323765	665925	558783	668176
Qmyp101201	389.22	191.14	388.21	C19H32O8	[M+H]+	-	(6R,9S)-3-Oxo-α-ionol-β-D-glucopyranoside	Terpenoids	Sesquiterpenoids	1.89919e+06	1.43359e+06	1656670	2792195	3219750	3114880	11766830	9300425	7842885
Cmzn002437	389.11	227.06	390.116	C16H22O11	[M-H]-	-	Scandoside	Terpenoids	Monoterpenoids	6324.38	6223.55	5446.58	37238.4	45543.6	53395.7	148331	92440.9	143053
Lmdn003075	389.15	167.07	390.153	C17H26O10	[M-H]-	-	3,4-Dihydroverbenalin	Terpenoids	Monoterpenoids	261670	281670	181670	71670	136670	58462.7	106670	150005	141670
Lmxn003152	389.14	167.07	390.153	C17H26O10	[M-H]-	-	8-Epiloganin	Terpenoids	Terpene	3288560	2.92377e+06	5317145	1.30745e+06	992744	2410005	1.15829e+06	2553340	1.4245e+06
Lmmp010562	391.28	149.02	390.277	C24H38O4	[M+H]+	C14577	Diisooctyl Phthalate*	Phenolic acids	Phenolic acids	317812	505827	1.00925e+06	315605	358658	1.04595e+06	374844	322295	1.10851e+06
Lmwp011196	391.28	149.02	390.277	C24H38O4	[M+H]+	C03690	Bis(2-ethylhexyl)phthalate*	Phenolic acids	Phenolic acids	8.11895e+06	1.06634e+07	1.30557e+07	1.03077e+07	1.34433e+07	1.32336e+07	7.79785e+06	8.24926e+06	8.90755e+06
Cmmn005231	391.14	59.01	392.147	C20H24O8	[M-H]-	-	Massoniresinol; Vladinol A	Lignans and Coumarins	Lignans	822612	635618	955010	1.06121e+06	1.13788e+06	942188	781918	747467	772915
Latp003004	395.13	233.08	394.126	C19H22O9	[M+H]+	-	2-Methyl-5-acetonyl-7-hydroxychromone glucoside	Others	Chromone	76670	83340	53340	223340	203340	218340	153340	136670	118340
Wafn004433	455.21	263.15	396.2	C17H32O10	[M+CH3COOH-H]-	-	1-Hexanol arabinosylglucoside	Others	Others	340962	523340	595005	5.97362e+06	6.11785e+06	4.47099e+06	1.17403e+07	1.13857e+07	1.52428e+07
Lmfn005654	396.99	317.03	397.994	C15H10O11S	[M-H]-	-	Myricetin-3-O-sulfonate	Flavonoids	Flavonols	830.195	1191.56	1792.47	5929.83	10528.5	6699.38	21340.4	27610	25556.5
WaYn004730	397.15	137.02	398.158	C19H26O9	[M-H]-	-	[(1R,2R)-cyclohexane-1,2-diol]2-O-(6''-O-p-Hydroxybenzoyl)Glucoside	Phenolic acids	Phenolic acids	4.08263e+06	3.67356e+06	3.49159e+06	1.85302e+06	1.99639e+06	1.99854e+06	1.27571e+06	1.34143e+06	1.19942e+06
Hmbn005456	399.11	163.04	400.116	C21H20O8	[M-H]-	-	1-O-Caffeoyl-3-O-p-coumaroylglycerol	Phenolic acids	Phenolic acids	372317	394067	365475	263613	214264	259194	66525.6	67765.4	63766.6
Wcfn003850	399.16	175.12	400.173	C19H28O9	[M-H]-	-	Corchoionoside B	Others	Others	512595	381284	318840	306854	329083	442701	2792195	2607170	2874510
Hmln003529	401.15	269.11	402.153	C18H26O10	[M-H]-	-	Benzyl β-primeveroside	Phenolic acids	Phenolic acids	50162.3	72820.1	67149	223263	229860	224129	376265	351885	281713
Cmjn004337	401.14	269.1	402.153	C18H26O10	[M-H]-	-	Benzyl-(2''-O-xylosyl)glucoside*	Phenolic acids	Phenolic acids	783340	453340	596670	1.12398e+06	1.03835e+06	1.47052e+06	2.06534e+06	2.11924e+06	1.71112e+06
Labn003910	401.14	269.1	402.153	C18H26O10	[M-H]-	-	Benzyl B-Primeveroside*	Phenolic acids	Phenolic acids	420005	274250	245880	768156	876853	1.04024e+06	1.38257e+06	1.30628e+06	1.19278e+06
Lhdp120307	403.19	193.12	402.189	C19H30O9	[M+H]+	-	Bridelionoside A	Terpenoids	Monoterpenoids	16670	16458.9	20786.8	23340	29751.5	34007.2	58340	185895	196670
Zmsn002575	403.12	223.07	404.132	C17H24O11	[M-H]-	-	Hastatoside	Terpenoids	Monoterpenoids	31670	35005	45005	161670	165005	110005	1613340	1218340	1231670
MWSslk197	405.14	165.05	404.132	C17H24O11	[M+H]+	-	Secoxyloganin	Terpenoids	Monoterpenoids	46670	112206	29356.9	84614.5	86731	76567.7	100617	135262	176470
Sacn002893	403.12	223.06	404.132	C17H24O11	[M-H]-	-	10-acetylmonomelittoside	Phenolic acids	Phenolic acids	25005	31670	19890.8	90005	84773.5	63125	805355	738431	772162
pmn001738	403.12	223.06	404.132	C17H24O11	[M-H]-	-	Oleoside 11-methyl ester	Terpenoids	Monoterpenoids	45005	56670	43340	16670	18340	15005	11670	15586.2	25921.8
Cmhn002057	403.16	343.14	404.168	C18H28O10	[M-H]-	-	2,7-Dimethyl-2,4-diene-deca-α,x-diacid 8-O-β-glucoside	Tannins	Tannin	5257.16	6670	2184.28	18666.2	34498.1	18340	45696.8	28340	23233.1
Lssp210250	407.1	245.05	406.09	C19H18O10	[M+H]+	-	1,5-dihydroxyxanthone-6-murine O-β-D-glucoside	Others	Others	84837.9	73257.7	65075.6	346011	400868	369478	62557.1	18340	183414
pmn001399	405.12	243.07	406.126	C20H22O9	[M-H]-	-	2,4,6,4'-Tetrahydroxy-stilbene-2-O-glucoside	Others	Stilbene	220209	176469	172268	378540	380638	461054	436670	1.13449e+06	991633
Zmhn002643	405.12	281.07	406.126	C20H22O9	[M-H]-	-	4-O-(6'-O-Glucosyl-4''-hydroxybenzoyl)-4-hydroxybenzyl alcohol	Phenolic acids	Phenolic acids	3340	6276.4	1670	33500.2	54675.9	43100	84073.3	76670	48997
Zmsn002929	405.14	155.03	406.147	C17H26O11	[M-H]-	-	7R-O-morroniside	Others	Others	11371.5	14641.3	25453.1	101670	77162.1	71550.5	143665	173196	278340
MWSslk224	407.15	177.05	406.147	C17H26O11	[M+H]+	-	Shanzhiside methyl ester	Terpenoids	Monoterpenoids	9399.36	14884.6	13340	0	0	0	20250.7	5481.77	4708.06
pmp000378	407.19	351.12	406.178	C25H26O5	[M+H]+	-	Gancaonin Q	Flavonoids	Flavones	37193.4	9985.28	1964.39	108308	31602.1	23854.7	3.03763e+06	3.16016e+06	3.31766e+06
pmp000379	407.19	351.12	406.178	C25H26O5	[M+H]+	-	6,8-Diprenylgenistein; 5,7,4'-Trihydroxy-6,8-Diprenylisoflavone	Flavonoids	Isoflavones	8006.33	593.032	924.16	0	0	0	2.95022e+06	2.62605e+06	2.44893e+06
Saln003418	407.1	287.06	408.106	C19H20O10	[M-H]-	-	4-(Beta-D-Glucopyranosyloxy)-2,4',6-Trihydroxybenzophenone	Others	Others	268340	351670	331670	133204	80304.2	104864	99650.7	108101	138600
MWSslk171	407.13	227.07	408.142	C20H24O9	[M-H]-	C09279	Nodakenin	Lignans and Coumarins	Coumarins	7342.88	5005	1021.19	5005	3067.7	5399.09	0	0	0
Hasp010144	409.17	353.1	408.157	C24H24O6	[M+H]+	-	mangostanin	Flavonoids	Other Flavonoids	0	0	0	5099.85	851.058	4140	1.49915e+06	1.62311e+06	1.87448e+06
Qmcp102604	409.18	247.13	408.178	C21H28O8	[M+H]+	-	Shizukanolide 8-O-β-D-glucopyranoside	Terpenoids	Sesquiterpenoids	13614.9	12893.6	10005	0	0	0	533468	66670	55005
pmp000382	409.2	353.14	408.194	C25H28O5	[M+H]+	-	Iso-glycyrdione A	Flavonoids	Other Flavonoids	5387.35	1352.86	1186.15	14378.9	5498.05	2776.88	728210	644862	642993
Zapp011268	409.2	165.02	408.194	C25H28O5	[M+H]+	C09724	6,8-Diprenylnaringenin; Lonchocarpol A	Flavonoids	Flavanones	16496.1	5085.73	7868.48	40505.9	14607.8	7895.8	1.80625e+06	1.98237e+06	1.96273e+06
Sahp010929	409.2	353.14	408.194	C25H28O5	[M+H]+	-	Lespeflorin B1	Flavonoids	Dihydroisoflavones	2190	1244.51	1004.85	17325.5	4166.46	4207.19	670272	630461	550536
Yphn012690	407.19	407.19	408.194	C25H28O5	[M-H]-	-	6-Geranylnaringenin; Mimulone; Bonannione A	Flavonoids	Flavanones	136405	54913	33054.5	102562	57882	45661.8	1.71395e+07	1.78062e+07	1.59912e+07
Sahp010957	409.2	165.02	408.194	C25H28O5	[M+H]+	-	Lespeflorin B2	Flavonoids	Dihydroisoflavones	23285.8	14865.9	4978.34	47405.5	19936.8	9487.65	1.93061e+06	1.75875e+06	1.63253e+06
Latp002963	411.13	249.08	410.121	C19H22O10	[M+H]+	-	5-Acetonyl-6-glucosyl-7-hydroxy-2,6-methylchromone	Others	Chromone	26670	11660.1	58340	36670	24272.4	30668.4	28433.3	20005	22961.7
WaYn002469	409.15	165.06	410.158	C20H26O9	[M-H]-	-	4',8''-Bisguaiacylglycerol	Lignans and Coumarins	Lignans	177349	168033	162515	454046	693328	548252	1.49895e+06	1.50889e+06	1.62185e+06
WaYn002719	409.15	165.06	410.158	C20H26O9	[M-H]-	-	8,8''-Bisguaiacylglycerol	Lignans and Coumarins	Lignans	583842	322663	339789	916239	845901	924971	2.90382e+06	2.86195e+06	1.48854e+06
Labn001995	411.02	241.01	412.031	C13H16O13S	[M-H]-	-	3,5-dihydroxy-4-[(2S,3R,4S,5S,6R)-3,4,5-trihydroxy-6-(sulfooxymethyl)oxan-2-yl]oxybenzoic acid	Phenolic acids	Phenolic acids	412536	408532	553267	477365	394028	515217	194600	157044	135979
Yaap009385	415.21	119.09	414.204	C24H30O6	[M+H]+	-	Myrtucommulone B	Others	Others	9.30927e+06	5.99819e+06	4.70051e+06	6.37513e+06	6.49363e+06	8.11525e+06	3.67334e+06	4.28159e+06	4.71593e+06
Lmhn003494	415.07	179.03	416.074	C20H16O10	[M-H]-	-	Caffeoylbenzoyltartaric acid	Phenolic acids	Phenolic acids	5.2677e+07	5.12533e+07	4.97126e+07	45205245	2.81541e+07	3.46578e+07	5889675	6093370	6346670
Sazp005604	417.15	191.07	416.147	C22H24O8	[M+H]+	-	Comazaphilone E	Others	Others	0	0	0	83481.4	62930.6	67971	435005	215223	133559
Wbwp006008	417.15	167.07	416.147	C22H24O8	[M+H]+	-	3,4,5,19-tetramethoxy-9,10-dimethyl-15,17-dioxatetracyclo[10.7.0.02,7.014,18]nonadeca-1(19),2,4,6,12,14(18)-hexaen-11-ol	Lignans and Coumarins	Lignans	15837.8	33580	38018	25035.3	34643.1	34268	87444.1	274822	81219.8
Sazp005836	417.15	181.05	416.147	C22H24O8	[M+H]+	-	Comazaphilone C	Others	Others	60950.4	34819.2	15317.1	168340	90349.5	121080	413340	403340	455005
Lmyn002435	415.16	253.07	416.168	C19H28O10	[M-H]-	-	Hydrangeifolin I	Phenolic acids	Phenolic acids	1.04957e+06	1.15908e+06	1.14292e+06	1.2999e+06	1.22532e+06	1.30166e+06	334874	317750	291114
Labn004625	415.16	89.02	416.168	C19H28O10	[M-H]-	-	2-Phenylethyl beta-primeveroside	Phenolic acids	Phenolic acids	523490	538483	618833	1.39211e+06	1720005	893104	2.83431e+06	3.32845e+06	6.14059e+06
pma6218	419.13	383.1	418.126	C21H22O9	[M+H]+	-	O-MethylNaringenin-8-C-arabinoside	Flavonoids	Flavanones	572316	359561	956670	871670	855005	736670	480223	830804	644601
Wdbn005328	417.16	181.05	418.163	C22H26O8	[M+H]+	-	3,3'-Bis(3,4-dihydro-4-hydroxy-6,8-dimethoxy-2H-1-benzopyran)	Others	Others	1.49557e+06	1.44069e+06	1.3828e+06	517182	509996	520229	27171.8	13340	31346.3
MWS20152	417.16	402.1	418.163	C22H26O8	[M-H]-	C10889	Syringaresinol	Lignans and Coumarins	Lignans	8617.64	5922.98	9022.29	27960.8	18014.3	26608.3	63295	66913.6	64916.1
Jmcp004706	419.26	135.11	418.257	C21H38O8	[M+H]+	-	pterodontoside E	Terpenoids	Sesquiterpenoids	0	0	0	0	0	0	429857	477938	538498
pmp000821	421.16	365.1	420.157	C25H24O6	[M+H]+	-	Artonin E2	Flavonoids	Other Flavonoids	1617.75	955	555.408	3256.73	524.295	919.576	221125	237517	237190
Zbqp009534	421.16	213.05	420.157	C25H24O6	[M+H]+	-	Auriculasin	Flavonoids	Isoflavones	5186.83	4471.16	4433.58	6428.21	5408.47	5568.64	9248.23	6574.08	4707.71
Zmsn004995	419.17	359.11	420.163	C18H28O11	[M-H]-	-	7S-O-methyl morroniside	Others	Others	461593	397738	378901	833340	577766	841548	703340	475498	525767
Lacp009510	423.18	311.05	422.173	C25H26O6	[M+H]+	-	Eryvarin F	Flavonoids	Other Flavonoids	166784	57263.7	37489.1	493760	187635	117801	813958	704775	704267
zjzp122831	423.18	367.12	422.173	C25H26O6	[M+H]+	-	Euchrestaflavanone C	Flavonoids	Flavones	94414.9	35545.3	20605.3	227002	93010.9	48368.7	640624	315393	323911
Zbqp008438	423.18	311.06	422.173	C25H26O6	[M+H]+	-	5,7,3',4'-tetrahydroxy-6,8-diprenylisoflavone	Flavonoids	Isoflavones	186398	68108.8	32687.1	459538	175067	105534	783979	792704	671186
Sahp011658	423.18	367.12	422.173	C25H26O6	[M+H]+	-	lespedeol B	Flavonoids	Dihydroisoflavones	476846	462191	439585	89509.8	74218.8	63267.3	65270.2	45404.8	50910.8
Wafn005121	421.21	289.16	422.215	C19H34O10	[M-H]-	C17614	1-Octen-3-Ol-3-O-Beta-D-Xylopyranosyl(1→6)-Beta-D-Glucopyranoside	Others	Others	6670	3512.3	4608.11	23881.5	15005	10512.5	44181.5	35888	76394.1
Wbmp006327	425.18	289.05	424.173	C21H28O9	[M+H]+	-	Butyl 1,3,5-trihydroxy-4-{[3-(4-hydroxy-3-methoxyphenyl)prop-2-enoyl]oxy}cyclohexane-1-carboxylate	Others	Others	60005	21730.4	19302.2	66696.1	92334.7	73982.3	190129	160674	154070
pmp000387	425.2	369.13	424.189	C25H28O6	[M+H]+	-	Kanzonol H	Flavonoids	Other Flavonoids	11306.7	3565.57	1389.78	23379.4	6963.21	5545.04	98779.2	40564.3	78358.2
Wbkp012886	425.21	365.19	424.21	C22H32O8	[M+H]+	-	(1S,3R,3a1S,8R,10S,11aS)-1,5,10-trihydroxy-3,3a1,8,11a-tetramethyl-2,11-dioxohexadecahydrodibenzo[de,g]chromen-4-yl acetate	Terpenoids	Ditepenoids	2.85513e+06	2.74734e+06	2.66804e+06	2.7124e+06	2.58651e+06	2.83435e+06	2.66555e+06	2.68845e+06	2.62068e+06
zjbp120812	425.22	365.19	424.21	C22H32O8	[M+H]+	-	Scutebarbolide C	Terpenoids	Ditepenoids	3.02292e+06	2.80008e+06	2.84278e+06	2.86418e+06	2.83139e+06	2.98123e+06	2.85707e+06	2.90445e+06	2.91704e+06
Waln006120	423.22	291.18	424.231	C19H36O10	[M-H]-	-	Octyl 6-O-Alpha-L-Arabinopyranosyl-Beta-D-Glucopyranoside	Others	Others	36670	7768.4	9955.11	70068.1	101754	59839.7	69604.4	56554.3	59837.7
mad1424	427.05	295.05	426.043	C17H14O13	[M+H]+	-	Ditartaroyl-hydroxycoumarin	Lignans and Coumarins	Coumarins	145005	213340	140005	166670	205005	130005	286670	193340	205005
Xmqp004074	427.16	247.1	426.153	C20H26O10	[M+H]+	-	Peucedanol 3'-O-glucoside	Lignans and Coumarins	Coumarins	13623.5	10896.1	8885.27	8340	5074.13	20433.2	23152.2	17729.1	54769
Wagp004803	427.2	247.13	426.189	C21H30O9	[M+H]+	-	Abscisic acid D-glucopyranosyl ester	Others	Others	46847.3	35732.7	58018.1	69052	44383.4	101982	205560	82591.1	119577
pmf0085	427.39	345.32	426.386	C30H50O	[M+H]+	C01902	9,19-Cyclolanost-24-en-3-ol (Cycloartenol)	Terpenoids	Triterpene	41867.1	56026.2	53212.9	63176.8	45173.8	42211.9	40612.6	42023.7	75524
Sadp004383	429.19	267.14	428.183	C24H28O7	[M+H]+	-	2-((7-hydroxy-3,8-dimethyl-4-vinyl-9,10-dihydrophenanthren-2-yl)oxy)-6-(hydroxymethyl)tetrahydro-2H-pyran-3,4,5-triol	Terpenoids	Ditepenoids	205217	150414	190098	101670	65005	65005	75005	164042	158442
Zmsn003589	427.21	153.1	428.205	C21H32O9	[M-H]-	-	Lactuside B	Terpenoids	Sesquiterpenoids	20005	26670	33340	43340	63340	23340	143531	223340	153080
Cmbn007148	429.12	429.12	430.126	C22H22O9	[M-H]-	-	1-O-Feruloyl-3-O-caffeoylglycerol	Phenolic acids	Phenolic acids	148631	147130	153224	70803.2	83515.2	96214.1	59007.7	60647.4	59490.2
Lmhn002574	431.06	137.03	432.069	C20H16O11	[M-H]-	-	Caffeoyl(p-Hydroxybenzoyl)tartaric acid	Phenolic acids	Phenolic acids	23340	25005	33340	8340	9093.08	4045.41	25005	33340	33340
Lacp004926	433.11	271.06	432.105	C21H20O10	[M+H]+	-	3,8-Dihydroxy-1-methoxy-9,10-anthraquinone glucoside	Quinones	Anthraquinone	0	0	0	7706.06	5978.36	4260.62	17320.8	13625.5	17319.7
MWSslk002	433.11	271.06	432.106	C21H20O10	[M+H]+	-	Sophoricoside	Flavonoids	Isoflavones	143340	110370	111670	61670	46670	75005	1.32689e+07	1.10885e+07	1.09827e+07
MWSHY0040	433.11	271.06	432.106	C21H20O10	[M+H]+	-	Oroxin A	Flavonoids	Flavones	34604.8	25168.8	28929.5	34660.5	30676	12765.1	93457.6	61336	102081
Lmlp005572	433.11	271.06	432.106	C21H20O10	[M+H]+	-	Galangin-7-O-glucoside	Flavonoids	Flavones	238266	211670	176670	131670	98235.2	115005	2.0432e+07	1.8958e+07	2.11081e+07
mws1434	431.1	311.05	432.106	C21H20O10	[M-H]-	C01714	Apigenin-6-C-glucoside (Isovitexin)*	Flavonoids	Flavones	16670	10005	9465.6	9572.93	6670	5279.05	46670	36670	20005
Zbsn004665	431.1	311.05	432.106	C21H20O10	[M-H]-	C01460	Apigenin-8-C-Glucoside (Vitexin)*	Flavonoids	Flavones	16670	10005	9465.6	9572.93	6670	5279.05	46670	36670	20005
Yhhn000821	431.1	88.99	432.106	C21H20O10	[M-H]-	-	kwanzoquinone C	Quinones	Anthraquinone	978261	644976	1.09944e+06	861024	883794	818266	1.18798e+06	1.87462e+06	874494
Lmgp004731	433.11	271.06	432.106	C21H20O10	[M+H]+	-	Genistein-7-O-galactoside	Flavonoids	Isoflavones	101670	158340	123340	73340	49122.3	35712.5	15655530	16575790	8.32445e+06
pme0321	431.1	285.04	432.106	C21H20O10	[M-H]-	-	Kaempferol-7-O-rhamnoside	Flavonoids	Flavonols	1.86266e+07	1.58313e+07	1.70835e+07	2.89772e+07	3.52004e+07	3.28897e+07	3.26066e+07	3.74163e+07	3.92272e+07
mws0895	431.1	269.05	432.106	C21H20O10	[M-H]-	C09126	Genistein-7-O-Glucoside (Genistin)	Flavonoids	Isoflavones	43340	43040	29394.4	45409.3	91670	80438.6	0	0	0
mws0919	431.1	285.04	432.106	C21H20O10	[M-H]-	C16911	Kaempferol-3-O-rhamnoside (Afzelin)(Kaempferin)	Flavonoids	Flavonols	1.57115e+07	1.39946e+07	34264440	2.97496e+07	3.41558e+07	3.3337e+07	3.83562e+07	3.89508e+07	3.58358e+07
Zbrp003982	433.11	271.06	432.106	C21H20O10	[M+H]+	-	Sulfurein; Sulfuretin-6-O-glucoside	Flavonoids	Aurones	274456	287047	289440	58309.3	116670	81192.6	46469.3	48495	53340
ZBN0289	431.098	269.058	432.106	C21H20O10	[M-H]-	-	Apigenin-4'-O-glucoside	Flavonoids	Flavones	277841	293537	222582	578595	835817	691860	2.34312e+06	2.21771e+06	2.53087e+06
Laln002027	431.12	137.02	432.127	C18H24O12	[M-H]-	-	3,4-dihydroxybenzaldehyde-xylose-glucoside	Phenolic acids	Phenolic acids	26264.1	32118.7	26452.2	16767.3	35673.2	18942.4	21451	20865	30855.4
Lakn002075	431.12	137.02	432.127	C18H24O12	[M-H]-	-	4-Hydroxybenzoic acid glucosyl xyloside	Phenolic acids	Phenolic acids	36268.8	21375.5	11731.1	20480.8	17137	21415.6	19500.9	16192.2	19237.2
Layp004192	433.13	185.08	432.127	C18H24O12	[M+H]+	-	3,4,5-Trimethoxyphenol-1-O-β-D-malonylglucoside	Phenolic acids	Phenolic acids	0	0	0	5005	5005	2542.41	101670	75005	88174.3
Lajp004824	433.15	271.1	432.142	C22H24O9	[M+H]+	-	Medicarpinglucoside	Others	Alcohol compounds	246702	220640	262932	109290	78994.7	108205	2.34071e+07	1.8907e+07	1.95117e+07
Smnn002694	431.15	149.05	432.163	C19H28O11	[M-H]-	-	Osmanthuside H[2-(4-Hydroxyphenyl)ethyl-β-D-apiosyl-(1→6)-β-D-glucoside]	Phenolic acids	Phenolic acids	0	0	0	17388.3	35534.5	7325	35188.4	26861.6	13340
Lmjn002534	431.16	149.05	432.163	C19H28O11	[M-H]-	-	Darendoside A	Phenolic acids	Phenolic acids	846670	771670	1170005	678340	253340	383340	1620005	1171670	1185005
Wbmp001584	434.18	255.1	433.174	C22H27NO8	[M+H]+	-	demethylcoclaurine-glucose	Alkaloids	Alkaloids	2.38035e+06	2.82196e+06	3.59242e+06	182150	198001	173952	305785	373078	302267
Jmhp002020	434.18	255.11	433.174	C22H27NO8	[M+H]+	-	norcoclaurine-6-O-glucoside	Alkaloids	Isoquinoline alkaloids	3.2039e+06	2.61766e+06	3.95648e+06	190933	204443	226077	398922	318607	375489
Wbmp002535	434.18	272.13	433.174	C22H27NO8	[M+H]+	-	Higenamine-glucose	Alkaloids	Alkaloids	130005	58396.6	49043.9	16670	9279.18	18774.3	31276.7	63340	63340
Lmsn002494	433.04	301	434.048	C19H14O12	[M-H]-	-	Ellagic acid-4-O-Xyloside	Tannins	Tannin	5297.41	3154.8	6670	15005	16797.7	20005	45005	50005	63340
mws4183	433.08	300.03	434.085	C20H18O11	[M-H]-	-	Quercetin-3-O-arabinoside	Flavonoids	Flavonols	16933.3	18340	15881.4	28095.2	19781	48340	106154	87394.2	90253.2
Lmfp004055	435.09	303.05	434.085	C20H18O11	[M+H]+	-	Morin-3-O-xyloside*	Flavonoids	Flavonols	153340	89497.2	65805.3	195005	121670	156670	461670	546670	591670
Lmdp003509	435.09	303.06	434.085	C20H18O11	[M+H]+	-	Quercetin-3-O-xyloside (Reynoutrin)*	Flavonoids	Flavonols	102630	153340	96078.5	166670	161670	233340	526670	408340	451670
mws2186	435.09	303.05	434.085	C20H18O11	[M+H]+	-	Avicularin(Quercetin-3-O-α-L-arabinofuranoside)*	Flavonoids	Flavonols	77658.6	107919	80282.6	181670	128735	186670	415005	403340	361670
Lmfn004065	433.08	300.03	434.085	C20H18O11	[M-H]-	-	Morin-3-O-arabinoside	Flavonoids	Flavonols	19050.3	19948.9	25005	36415.8	34637.4	68340	201670	186670	166670
Labn004865	433.11	271.06	434.121	C21H22O10	[M-H]-	-	Hydroxy isoliquiritigenin glucoside	Flavonoids	Chalcones	4.88598e+06	4.67079e+06	4.93446e+06	3.51952e+06	4.28764e+06	6.2428e+06	3.71355e+06	3.65311e+06	3.47829e+06
HJN087	433.12	271.06	434.121	C21H22O10	[M-H]-	-	Naringenin-4'-O-glucoside*	Flavonoids	Flavanones	502257	1686670	1898340	640005	314920	281733	216463	153744	192957
Lman003972	433.11	161.03	434.121	C21H22O10	[M-H]-	-	6-O-Caffeoylarbutin	Phenolic acids	Phenolic acids	18948.5	51188.9	60763.3	17910.9	32668.9	13698.6	22133.3	46249.3	50503.8
mws1179	433.11	271.07	434.121	C21H22O10	[M-H]-	C09099	Naringenin-7-O-glucoside (Prunin)	Flavonoids	Flavanones	2.63425e+06	3.03572e+06	2.77847e+06	1.92584e+06	1.87493e+06	2.92216e+06	1.55317e+06	1.58176e+06	1.16949e+06
Zmhn001036	433.11	271.06	434.121	C21H22O10	[M-H]-	-	Choerospondin	Flavonoids	Flavanones	80595.2	68340	62170.5	69419.5	78340	59050	156670	146670	228340
HJN090	433.11	271.06	434.121	C21H22O10	[M-H]-	-	Butin-7-O-glucoside*	Flavonoids	Flavanones	1391670	3254150	3087390	851670	305968	765005	473340	445005	234676
Lskp211219	435.15	127.04	434.142	C18H26O12	[M+H]+	-	methoxyhydroquinone-4-O-β-D-apiosyl-(1→6)-β-D-glucopyranoside	Lignans and Coumarins	Lignans	22173305	22109645	23358825	6244590	4573220	4905470	24789055	6.57295e+06	20181340
Zbpn005555	435.13	273.08	436.137	C21H24O10	[M-H]-	-	Phloretin-4'-O-glucoside (Trilobatin)	Flavonoids	Chalcones	256670	291670	230005	65155.2	93340	88340	80993.9	59828.1	63508.5
HJN055	435.13	273.08	436.137	C21H24O10	[M-H]-	-	Dihydrocharcone-4'-O-glucoside	Flavonoids	Chalcones	196670	290005	193340	51257.4	56670	83340	105005	76670	73340
mws2118	435.13	167.04	436.137	C21H24O10	[M-H]-	C01604	Phloretin-2'-O-glucoside (Phlorizin)	Flavonoids	Chalcones	315005	503340	355005	60813.6	60811	98340	115005	51542.3	78232.9
Lmyn004439	437.11	313.06	438.116	C20H22O11	[M-H]-	-	3-Hydroxyl-5-methylphenol-1-O-β-D-(6'-galloyl)glucoside	Phenolic acids	Phenolic acids	5005	21670	13592.2	14614	16667	17716.2	2096.85	8379.34	8386
Wbtp009246	439.18	383.11	438.168	C25H26O7	[M+H]+	-	1,3,6-trihydroxy-7-methoxy-2,8-bis(3-methylbut-2-en-1-yl)-9-oxoxanthene-4-carbaldehyde	Others	Aldehyde compounds	149707	38590	25385.4	392607	145087	88471.3	348855	251072	234268
Samp011310	439.21	383.15	438.204	C26H30O6	[M+H]+	-	isosophoranone	Flavonoids	Dihydroisoflavones	14457.7	6947.85	10339.1	20849.8	4019.17	13131.8	12607.1	10864.6	9542.04
Wbwn007412	439.14	439.14	440.147	C24H24O8	[M-H]-	-	(5aR,8aR,9R)-5a,8a-dimethyl-9-(3,4,5-trimethoxyphenyl)-6,9-dihydro-[2]benzofuro[5,6-f][1,3]benzodioxole-5,8-dione	Lignans and Coumarins	Lignans	11109.8	104882	8563.07	232351	254323	234204	1.23917e+06	988604	939929
WaYn003112	439.16	195.07	440.168	C21H28O10	[M-H]-	-	Erythro-Guaiacylglycerol-β-threo-syringylglycerol Ether	Lignans and Coumarins	Lignans	80776.7	81085.5	98217.3	132152	133093	177149	1.40551e+06	1.43458e+06	1.80906e+06
mad2116	441.08	295.05	442.09	C22H18O10	[M-H]-	-	Bis(p-Coumaroyl)tartaric acid	Phenolic acids	Phenolic acids	34517	23106.7	44686.2	44522.6	20452.8	29531.7	19278.9	22316.4	23324.6
mws0355	441.08	169.01	442.09	C22H18O10	[M-H]-	-	Catechin gallate	Flavonoids	Flavanols	11670	11670	13340	7358.4	9515.32	5005	0	0	0
Zbln005108	443.16	149.06	444.163	C20H28O11	[M-H]-	-	3,4-dihydroxy-allylbenzene4-O-p-D-xylopyranosyI-(1-→6)-β-D-glucopyranoside	Phenolic acids	Phenolic acids	0	0	0	6670	8340	14230.4	5005	21670	18340
Laln003968	443.15	149.06	444.163	C20H28O11	[M-H]-	-	3,4-dihydroxyallyl benzene-xylose-glucoside	Phenolic acids	Phenolic acids	5647.64	6670	43575.3	37631.4	30105.1	78340	843340	742525	675854
MWSN0173	445.077	269.046	446.085	C21H18O11	[M-H]-	C10025	Baicalin*	Flavonoids	Flavones	11670	6670	5005	43535.8	46476.2	39248.6	101209	115664	83652.2
ZBN0011	445.077	269.045	446.085	C21H18O11	[M-H]-	-	Apigenin-7-O-glucuronide*	Flavonoids	Flavones	1951.38	8340	15005	22252.5	46476.2	68340	123340	156670	116670
Lacp003080	448.2	286.14	447.189	C23H29NO8	[M+H]+	-	N-methylhigenamine-7-O-glucopyranoside	Alkaloids	Isoquinoline alkaloids	23897.2	13291.5	12523.4	1670	15131.6	6670	29091	7217.48	7542.05
MWSN0169	447.093	301.04	448.101	C21H20O11	[M-H]-	C01750	Quercetin-3-O-rhamnoside(Quercitrin)	Flavonoids	Flavonols	230467	335005	356670	581165	435876	895005	5325880	4110145	6962580
mws0913	447.09	285.04	448.101	C21H20O11	[M-H]-	C12626	Kaempferol-3-O-galactoside (Trifolin)	Flavonoids	Flavonols	686670	765005	741670	6971425	7898095	7940860	6928980	6448830	6978505
Hmpp003270	449.11	287.05	448.101	C21H20O11	[M+H]+	-	Luteolin-4'-O-glucoside*	Flavonoids	Flavones	303001	310601	212861	141670	242258	141670	209603	243343	254131
Xmyp005654	449.11	287.06	448.101	C21H20O11	[M+H]+	-	Kaempferol-4'-O-glucoside*	Flavonoids	Flavonols	2.40285e+07	2.31734e+07	1.60221e+07	5.2692e+07	4.44441e+07	4.63958e+07	4.54048e+07	4.46351e+07	5.05808e+07
MWSHY0104	449.108	287.062	448.101	C21H20O11	[M+H]+	C03951	Luteolin-7-O-glucoside (Cynaroside)*	Flavonoids	Flavones	2.40285e+07	2.31734e+07	1.60221e+07	5.2692e+07	4.44441e+07	4.63958e+07	4.54048e+07	4.46351e+07	5.05808e+07
Lmwp003442	449.11	287.06	448.101	C21H20O11	[M+H]+	-	Amoenin	Flavonoids	Flavonols	38719.3	35174.1	44893.5	51613.9	53526.1	31705	477326	632894	799200
MWSHY0136	449.11	287.06	448.101	C21H20O11	[M+H]+	C12249	Kaempferol-3-O-glucoside (Astragalin)*	Flavonoids	Flavonols	2.88801e+07	2.62809e+07	2.25716e+07	5.83554e+07	5.39374e+07	5.6962e+07	4.9973e+07	5.40234e+07	5.57439e+07
Zmhn001905	447.09	285.04	448.101	C21H20O11	[M-H]-	-	HydroxyAloe-emodin-8-O-glucoside	Quinones	Anthraquinone	520005	576670	585005	7274275	7858910	7249455	6805245	5765155	5451740
mws0089	447.09	285.04	448.101	C21H20O11	[M-H]-	-	Kaempferol-7-O-glucoside	Flavonoids	Flavonols	560092	744558	580364	598634	604116	637159	769342	665045	738365
MWS20147	449.108	287.061	448.101	C21H20O11	[M+H]+	-	Luteolin-3'-O-glucoside	Flavonoids	Flavones	305005	267163	242183	0	0	0	255215	356323	381670
zjgp122014	449.11	287.06	448.101	C21H20O11	[M+H]+	-	(Z)-6-O-β-D-glucopranosyl-6,7,3',4'-tetrahydroxyaurone	Flavonoids	Aurones	305005	267163	242183	0	0	0	255215	356323	381670
Lhjp111605	449.11	303.05	448.104	C18H24O11S	[M+H]+	-	Dehydroxypaederosidic Acid	Terpenoids	Monoterpenoids	164541	116670	206322	63170.2	26355.5	49095.6	56974.5	48496.9	73340
Lakn002165	447.12	152.01	448.122	C18H24O13	[M-H]-	-	Protocatechuic acid glucosyl xyloside	Phenolic acids	Phenolic acids	0	0	0	1620.06	1670	561.288	522.984	1461.27	1528.24
WaYn005089	447.13	285.08	448.137	C22H24O10	[M-H]-	-	Neosakuranin	Flavonoids	Flavanones	414025	843340	436824	490444	585528	815005	778340	583340	557646
Lamn006359	447.12	285.07	448.137	C22H24O10	[M-H]-	-	4'-demethyl-3,9-dihydroeucomin glucoside	Flavonoids	Other Flavonoids	1.07645e+06	943340	671670	478836	693340	708340	676670	704287	582430
Sakn002857	447.15	315.11	448.158	C19H28O12	[M-H]-	-	3,4-Dihydroxyphenethyl alcohol-8-O-[β-D-apinosyl(1→3)]-β-D-glucoside	Phenolic acids	Phenolic acids	28340	13340	16664.7	10145.7	4504.27	10143.6	56670	38396.9	26792.9
Xmmn006031	447.22	315.18	448.231	C21H36O10	[M-H]-	-	Borneol 7-O-[β-D-apiofuranosyl-(1→6)]-β-D-glucopyranoside	Terpenoids	Monoterpenoids	0	0	0	4410.7	8034.61	13961.7	0	0	0
Wasn006585	447.22	315.18	448.231	C21H36O10	[M-H]-	-	Geranyl 3-O-xylopyranosyl-glucopyranoside	Others	Others	366806	305595	258291	247167	196667	248667	78408.2	143638	145461
Zblp002068	449.11	287.06	449.108	C21H21O11+	[M]+	C08604	Cyanidin-3-O-glucoside	Flavonoids	Anthocyanidins	260660	223520	213341	94215.2	172565	114778	98746.2	88649	78481.4
Wbmp002299	450.18	288.12	449.169	C22H27NO9	[M+H]+	-	1-(4-((3,4,5-trihydroxy-6-(hydroxymethyl)tetrahydro-2H-pyran-2-yl)oxy)benzyl)-1,2,3,4-tetrahydroisoquinoline-5,6,7-triol	Alkaloids	Alkaloids	45005	35118.4	35118.4	15005	11187.9	10005	46841.9	86437.4	65728.8
pmn001640	449.07	316	450.08	C20H18O12	[M-H]-	-	Myricetin-3-O-arabinoside	Flavonoids	Flavonols	0	0	0	1670	6670	2104.47	8365.11	8340	8381.99
zjgp122004	451.12	289.07	450.116	C21H22O11	[M+H]+	-	Okanin-3'-O-β-D-glucoside	Flavonoids	Chalcones	558340	388340	483340	3298885	3152695	2891665	2627715	2210005	2874510
mws0057	451.12	289.07	450.116	C21H22O11	[M+H]+	-	Eriodictyol-7-O-glucoside	Flavonoids	Flavanones	416670	545005	500005	2737345	3529680	3340195	2848780	2612305	3003225
pmb3023	449.11	287.06	450.116	C21H22O11	[M-H]-	-	Eriodictyol-8-C-glucoside	Flavonoids	Flavanones	1528340	1835005	1530005	940005	1041670	978340	838340	823340	561670
Lmlp005236	451.12	289.08	450.116	C21H22O11	[M+H]+	-	Dihydrokaempferol-3-O-glucoside	Flavonoids	Flavanonols	803340	731670	603407	4719235	3810960	4491585	3157850	3168165	3574510
Lmmn004625	449.11	287.06	450.116	C21H22O11	[M-H]-	-	Dihydrokaempferol-7-O-glucoside	Flavonoids	Flavanonols	127888	52275.3	138837	99734.9	82856.3	85718.6	426495	428795	381108
Lmtn002796	449.11	287.06	450.116	C21H22O11	[M-H]-	-	Aromadendrin-7-O-glucoside	Flavonoids	Flavanonols	1161670	1388340	955005	1038340	1473340	853340	2483340	2879655	2932845
Lmsp004301	451.12	289.07	450.116	C21H22O11	[M+H]+	-	3',5,5',7-Tetrahydroxyflavanone-7-O-glucoside	Flavonoids	Flavanones	788340	540005	570075	3577955	3502100	4401330	3061620	3634875	3607275
Lmsn003297	449.11	287.06	450.116	C21H22O11	[M-H]-	C16408	3,4,2',4',6'-Pentahydroxychalcone-4'-O-glucoside	Flavonoids	Chalcones	721670	1028340	751670	353340	556670	346670	380005	378340	363340
Jmgn004021	449.11	269.05	450.116	C21H22O11	[M-H]-	-	6-C-Glucosyl-2-Hydroxynaringenin	Flavonoids	Flavanones	903340	673340	850005	515106	723340	558340	3347080	1658340	2428340
mws1361	449.11	303.08	450.116	C21H22O11	[M-H]-	C17449	Taxifolin-3-O-rhamnoside (Astilbin)	Flavonoids	Flavanonols	10005	4007.67	16670	50005	11067.5	21034	68791.8	99172.5	47903.2
Laln006487	449.14	287.1	450.153	C22H26O10	[M-H]-	-	Benzyl 3,6-dimethoxy-2-{[3,4,5-trihydroxy-6-(hydroxymethyl)oxan-2-yl]oxy}benzoate	Phenolic acids	Phenolic acids	32392	57179.9	37635.6	103266	101856	68395.7	220220	204027	220605
Li512113	451.09	391.04	452.096	C20H20O12	[M-H]-	-	Maleoyl-caffeoylquinic acid	Phenolic acids	Phenolic acids	61104.7	46670	53249.5	181044	202019	216895	1.55401e+06	1.54635e+06	1.49147e+06
HJN093	451.09	313.05	452.096	C20H20O12	[M-H]-	-	2-O-Salicyl-6-O-Galloyl-D-Glucose	Phenolic acids	Phenolic acids	242707	206965	157556	44757.9	52216.6	77649.5	57809.9	55013.2	46623.2
Lmqn005404	451.09	331.07	452.096	C20H20O12	[M-H]-	-	4-Hydroxybenzoyl-1-O-(6''-O-galloyl)glucoside	Phenolic acids	Phenolic acids	13843.1	20975.8	4852.13	6834.12	650.905	7053.24	30811.4	21408.7	26021.8
pmn001418	451.1	341.1	452.111	C24H20O9	[M-H]-	-	Cinchonain Id	Flavonoids	Flavanols	0	0	0	5001.99	5005	3340	99317	111357	97483.2
pmn001416	451.1	341.06	452.111	C24H20O9	[M-H]-	-	Catechin-(7,8-bc)-4α-(3,4-dihydroxyphenyl)-dihydro-2-(3H)-one	Flavonoids	Flavanols	0	0	0	0	0	0	106816	114111	99558.2
pmn001415	451.1	341.06	452.111	C24H20O9	[M-H]-	-	Catechin-(7,8-bc)-4β-(3,4-dihydroxyphenyl)-dihydro-2-(3H)-one	Flavonoids	Flavanols	0	0	0	0	0	0	15005	10005	16901.3
Zmdn002400	451.13	289.07	452.132	C21H24O11	[M-H]-	-	Epicatechin-3'-O-β-D-glucopyranoside*	Flavonoids	Flavanols	778340	489534	332437	110827	86200.7	90193	986670	1185005	504343
Lman004187	451.13	311.08	452.132	C21H24O11	[M-H]-	-	Grevilloside L	Phenolic acids	Phenolic acids	76142.4	60605.3	54334.2	115005	140005	133731	361120	610005	379186
Zmdn002049	451.13	289.07	452.132	C21H24O11	[M-H]-	-	Epicatechin-4'-O-β-D-glucopyranoside*	Flavonoids	Flavanols	454623	523527	464623	95196	98757.9	135687	630787	797005	587388
HJN041	451.12	289.07	452.132	C21H24O11	[M-H]-	-	Epicatechin glucoside	Flavonoids	Flavanols	56874	68647.9	80089.7	65005	43118.9	42438.1	187443	279898	178272
Zajn002491	451.12	289.07	452.132	C21H24O11	[M-H]-	-	catechin-4-β-D-galactopyranoside*	Flavonoids	Flavanols	462980	396940	830005	86361.6	124849	215005	985005	1041670	600131
MWSmce417	453.17	291.13	452.168	C22H28O10	[M+H]+	-	5-O-Methylvisammioside	Others	Chromone	277616	377701	390005	456657	455005	447333	295003	235005	313340
Wtmn010456	451.21	451.21	452.22	C27H32O6	[M-H]-	-	3-[(3,4-dihydroxyphenyl)-hydroxymethylidene]-8,8-dimethyl-5-(3-methylbut-2-enyl)-7-prop-1-en-2-ylbicyclo[3.3.2]decane-2,4,9-trione	Others	Ketone compounds	5882.25	6727.27	6125.73	6903.66	15076.6	6222.98	1.33417e+07	1.43573e+07	1.44333e+07
Wtmn009951	451.21	451.21	452.22	C27H32O6	[M-H]-	-	3-(3,4-dihydroxybenzoyl)-4-hydroxy-6,6-dimethyl-1-(3-methylbut-2-en-1-yl)-7-(prop-1-en-2-yl)bicyclo[3.3.2]dec-3-ene-2,10-dione	Others	Ketone compounds	23741	19752.5	11187.6	46850.3	7732.48	33036.2	1.90336e+06	1.77303e+06	2.39958e+06
Lmyn012771	453.34	453.34	454.345	C30H46O3	[M-H]-	-	3-Oxoolean-18-en-28-oic acid (Moronic acid)*	Terpenoids	Triterpene	44570.1	28757.1	35314.4	66882	57942.1	29501.6	64932.9	56436.5	37421.6
Lmzn006795	453.34	453.34	454.345	C30H46O3	[M-H]-	-	3-Oxours-12-en-28-oic acid (Ursonic acid)*	Terpenoids	Triterpene	44570.1	28757.1	35314.4	66882	57942.1	29501.6	64932.9	56436.5	37421.6
Lhkp101525	457.13	163.04	456.127	C20H24O12	[M+H]+	-	Apiosylskimmin (Adicardin)	Lignans and Coumarins	Coumarins	72829.5	69925.6	98340	138340	92316.2	138340	160062	151853	201670
Lafp004533	457.21	209.15	456.199	C22H32O10	[M+H]+	-	(6R,9R)-3-Oxo-α-ionol-β-D-malonyl-glucoside	Terpenoids	Sesquiterpenoids	292368	299780	226670	125001	125814	145005	1.09951e+06	911196	1.00992e+06
Lacp005577	457.2	133.1	456.199	C22H32O10	[M+H]+	-	3-(3'-Hydroxybutyl)-2,4,4-trimethylcyclohexa-2,5-dienone malonyl glucoside	Terpenoids	Sesquiterpenoids	191819	200723	243505	1.44945e+06	2872790	2348340	18712940	9.99715e+06	1.0191e+07
Wagp005508	457.2	209.15	456.2	C22H32O10	[M+H]+	-	3-Hydroxy-Beta-Ionone 3-(6''-Malonyl)Glucoside	Others	Others	270763	278529	279009	355727	314284	467417	1.41396e+06	1.57648e+06	1.44764e+06
Lkmp122408	457.21	133.1	456.2	C22H32O10	[M+H]+	-	Malonyl byzantionoside A	Terpenoids	Sesquiterpenoids	230872	211616	297459	1.69503e+06	1.50432e+06	2471670	1.12345e+07	18521390	19396345
Wagp005779	457.21	191.14	456.2	C22H32O10	[M+H]+	-	3-Oxo-Alpha-Ionol 3'-(6''-Malonyl)Glucoside	Others	Others	270005	363340	464958	2812765	2533340	2932845	16800690	20957420	18401575
Wbtn004165	455.21	395.19	456.215	C26H32O7	[M-H]-	-	1,6-dihydroxy-3,7-dimethoxy-8-(3-methoxy-3-methylbutyl)-2-(3-methylbut-2-en-1-yl)xanthen-9-one	Flavonoids	Other Flavonoids	75005	75005	51670	605910	561296	669662	713341	774072	818597
Hmbn004734	455.32	455.32	456.324	C29H44O4	[M-H]-	-	3,23-Dihydroxy-30-noroleana-12,20(29)-dien-28-oic acid (30-Norhederagenin)	Terpenoids	Triterpene	7518.23	7518.23	10305.5	64828.6	68012.7	59900.8	46523.1	41548.1	41133
Hmdn006855	455.35	455.35	456.36	C30H48O3	[M-H]-	-	3,4-Cycloopen-cycloaltin-4(29),25-diene-24(R)-hydroxy-3-carboxylic acid	Terpenoids	Triterpene	5446.41	5260.21	6269.23	7797.42	8167.64	6452.36	8653.53	5411.34	6788.4
pmn001700	455.35	455.35	456.36	C30H48O3	[M-H]-	-	24,30-Dihydroxy-12(13)-ene-lupeol*	Terpenoids	Triterpene	5250.74	15786.3	3929.42	53736.7	66892	57310.8	13949	31880.4	26988.8
Lmdn006811	455.35	455.35	456.36	C30H48O3	[M-H]-	C17420	3,24-Dihydroxyolean-12-en-22-one (Soyasapogenol E)*	Terpenoids	Triterpene	5250.74	15786.3	3929.42	53736.7	66892	57310.8	13949	31880.4	26988.8
mws1389	455.353	455.353	456.36	C30H48O3	[M-H]-	C17148	3-Hydroxyolean-12-en-28-oic acid (Oleanolic acid)*	Terpenoids	Triterpene	5250.74	15786.3	3929.42	53736.7	66892	57310.8	13949	31880.4	26988.8
pmn001315	457.14	397.15	458.142	C20H26O12	[M-H]-	-	Regaloside	Phenolic acids	Phenolic acids	28340	28340	36670	1211670	1063340	780005	2256670	2358340	2185005
Labp005299	459.22	211.17	458.215	C22H34O10	[M+H]+	-	Malonyl myrsinionoside A	Terpenoids	Sesquiterpenoids	24149.4	12449.1	11678.3	228340	142289	310005	777828	732590	799718
Wagp005869	459.22	211.17	458.215	C22H34O10	[M+H]+	-	3-Hydroxy-beta-ionol 3-(6''-Malonyl)Glucoside	Others	Others	43901.1	10005	31326.7	223881	144607	187608	758130	1.18851e+06	1.1439e+06
mws1086	457.37	375.29	458.376	C30H50O3	[M-H]-	C08980	Olean-12-ene-3,22,23-triol (Soyasapogenol B)	Terpenoids	Triterpene	108376	101592	95135.6	84192.2	76646.4	85960.1	86498.7	84467	79270
pmp000170	461.14	299.09	460.137	C23H24O10	[M+H]+	-	Andrographidine C	Flavonoids	Flavones	8340	3846.79	3676.1	2141.86	4868.1	1586.32	133176	115828	120175
Lacp005307	461.24	177.16	460.23	C22H36O10	[M+H]+	-	Megastigm-5-en-3,9-diol malonyl glucoside	Terpenoids	Sesquiterpenoids	121670	98089.8	190005	4.02915e+06	4.38833e+06	7125420	16640550	9.4049e+06	10191929
pmb2654	460.15	117.9	461.153	C19H27NO12	[M-H]-	-	Anthranilate-1-O-Sophoroside	Phenolic acids	Phenolic acids	139114	123393	560005	393731	811670	776670	48340	45434.1	45434.1
Wbmp001906	462.21	300.16	461.205	C24H31NO8	[M+H]+	-	N-methylcoclaurine-glucose	Alkaloids	Alkaloids	307511	297307	358291	60994.2	76240.2	96623.6	54158.3	45005	66057.8
Wbmp002986	462.21	300.16	461.205	C24H31NO8	[M+H]+	-	(s)-n-methylcoclaurine-glucose	Alkaloids	Alkaloids	307664	302392	379465	100804	127058	104191	36432.9	35917.7	58244.2
Lmmn001894	461.07	401.18	462.08	C21H18O12	[M-H]-	-	Demethylwedelolactone-3-O-glucoside	Lignans and Coumarins	Coumarins	33340	20005	22168.5	30005	48211.9	30005	45005	40005	18340
Lmhn002321	461.07	167.04	462.08	C21H18O12	[M-H]-	-	Vnilloylcaffeoyltartaric acid	Phenolic acids	Phenolic acids	20562.8	36117.4	15005	5005	22915.4	8501.66	18340	8063.37	32241.6
Zmgp004060	463.12	301.07	462.116	C22H22O11	[M+H]+	-	paratensein-7-O-glucoside	Flavonoids	Isoflavones	65841.3	91079.8	122306	45432.3	60441.2	71064.2	3.00394e+06	2.86025e+06	2.90801e+06
Lmmp002795	463.12	301.07	462.116	C22H22O11	[M+H]+	-	Pratensein-7-O-glucoside	Flavonoids	Isoflavones	4.43331e+06	4.01611e+06	2.04083e+06	414466	442524	381343	929097	914243	741133
Hmgp002189	463.13	301.07	462.116	C22H22O11	[M+H]+	C17762	Hispidulin-7-O-glucoside(Homoplantaginin)	Flavonoids	Flavones	0	0	0	50005	35225.9	53345.7	1.94726e+06	2850495	3598650
pmp000579	463.12	301.07	462.116	C22H22O11	[M+H]+	-	Diosmetin-7-O-galactoside*	Flavonoids	Flavones	0	0	0	35425	40644.3	33340	2.05494e+06	2.23575e+06	2.45435e+06
Hmmp004965	463.124	301.07	462.116	C22H22O11	[M+H]+	-	Diosmetin-7-O-glucoside*	Flavonoids	Flavones	0	0	0	35425	40644.3	33340	2.05494e+06	2.23575e+06	2.45435e+06
Hmzp004605	463.13	301.08	462.116	C22H22O11	[M+H]+	-	Ladanetin-6-O-β-D-glucosid	Flavonoids	Flavones	56580.2	141754	32061.7	0	0	0	0	0	0
pmb3012	461.11	299.06	462.116	C22H22O11	[M-H]-	-	Chrysoeriol-7-O-glucoside	Flavonoids	Flavones	3340	8340	16670	0	0	0	116214	94534.2	139243
Lmjp003655	463.12	301.08	462.116	C22H22O11	[M+H]+	-	6-C-MethylKaempferol-3-glucoside	Flavonoids	Flavones	0	0	0	41670	53340	48340	1.75578e+06	2.66678e+06	1.98115e+06
Cmyp002064	463.12	301.08	462.116	C22H22O11	[M+H]+	-	Yuanhuanin	Flavonoids	Flavones	120981	40802.6	31670	0	0	0	0	0	0
Wasn002449	461.13	152.01	462.137	C19H26O13	[M-H]-	-	Protocatechuic acid 1-O-Rutinoside	Phenolic acids	Phenolic acids	0	0	0	609.84	7001.28	1816.63	41032.2	3340	6470.16
Zmhn003106	461.15	337.09	462.153	C23H26O10	[M-H]-	-	4-O-(6'-O-Glucosylferuloyl)-4-hydroxybenzyl alcohol	Phenolic acids	Phenolic acids	8340	2258.5	2810.18	9133.84	12646.2	24218.7	8918.68	11622.2	11146.7
Lmdp004307	463.16	301.11	462.153	C23H26O10	[M+H]+	-	Farrerol-7-O-glucoside	Flavonoids	Flavanones	2.85092e+06	2.61607e+06	2.17951e+06	940346	1.91801e+06	594738	682436	1.0385e+06	718408
Qahn005195	461.18	299.13	462.189	C24H30O9	[M-H]-	-	Magnolignan A-2-O-glucoside	Lignans and Coumarins	Lignans	0	0	0	16670	10717.1	21237.4	0	0	0
Wbmp002659	464.19	302.14	463.184	C23H29NO9	[M+H]+	-	2-(4-((6,7-dihydroxy-5-methoxy-1,2,3,4-tetrahydroisoquinolin-1-yl)methyl)phenoxy)-6-(hydroxymethyl)tetrahydro-2H-pyran-3,4,5-triol	Alkaloids	Alkaloids	26402.3	61472.9	37658.7	17063.5	14052.3	16643.3	30005	33404.4	23091.8
Hmcn001884	463.09	301.03	464.096	C21H20O12	[M-H]-	-	6-Hydroxyluteolin 5-glucoside*	Flavonoids	Flavones	3022115	2.83214e+06	2.47384e+06	3.66659e+06	3.43453e+06	3842060	10555995	9439140	9286020
mws0091	463.09	300.03	464.096	C21H20O12	[M-H]-	C05623	Quercetin-3-O-glucoside (Isoquercitrin)	Flavonoids	Flavonols	6086345	5381805	7091775	4.538e+06	4.27435e+06	6186545	16047495	15596930	15166770
mws1329	463.09	301.04	464.096	C21H20O12	[M-H]-	C12639	Quercetin-7-O-glucoside	Flavonoids	Flavonols	3510720	4574955	2.29939e+06	2.81572e+06	3.05535e+06	4574955	9798320	13860580	8413950
mws0856	463.09	301.04	464.096	C21H20O12	[M-H]-	-	Quercetin-4'-O-glucoside (Spiraeoside)*	Flavonoids	Flavonols	3914650	3880080	2.20163e+06	2.78096e+06	2.46063e+06	5808990	11149965	11946765	8031775
Smgp004575	465.1	303.05	464.096	C21H20O12	[M+H]+	-	Quercetin-5-O-β-D-glucoside*	Flavonoids	Flavonols	9052185	8971340	4.72413e+06	7398450	3.39385e+06	8303110	13795335	17188515	1.11445e+07
pmp001309	465.1	303.1	464.096	C21H20O12	[M+H]+	-	6-Hydroxykaempferol-7-O-glucoside	Flavonoids	Flavonols	11924720	13748750	10432435	9408505	9984615	12237390	22352515	23533695	21316610
mws0056	463.09	316.03	464.096	C21H20O12	[M-H]-	C10108	Myricetin-3-O-rhamnoside (Myricitrin)	Flavonoids	Flavonols	458340	451670	695005	128340	93340	63340	245005	271670	345005
MWSHY0113	465.1	303.06	464.096	C21H20O12	[M+H]+	C10073	Quercetin-3-O-galactoside (Hyperin)*	Flavonoids	Flavonols	9592440	13571890	8662780	11420515	7391350	12185840	16093020	17253585	1.40206e+07
Jmlp006024	465.12	257.04	464.111	C25H20O9	[M+H]+	-	hydnocarpin	Flavonoids	Flavones	3400.9	2921.59	3267.19	3326.22	3916.17	6840.86	247459	259638	263574
Zbhp004510	465.14	303.09	464.132	C22H24O11	[M+H]+	-	Hesperetin-3'-O-glucoside	Flavonoids	Flavanones	23057890	20296960	11213895	23168150	11497395	23696730	29292405	29760970	36975640
pme1598	463.12	301.07	464.132	C22H24O11	[M-H]-	-	Hesperetin-5-O-glucoside	Flavonoids	Flavanones	3106290	2543484	2.31139e+06	2.78645e+06	2.48847e+06	4861930	8689660	9632145	9834470
Lmzp002365	465.14	303.09	464.132	C22H24O11	[M+H]+	C16422	Hesperetin-7-O-glucoside	Flavonoids	Flavanones	206223	181507	141670	0	0	0	0	0	0
Wbtp005060	465.13	303.05	464.132	C22H24O11	[M+H]+	-	2,3,5-trimethoxy-1-{[(2s,3r,4s,5s,6r)-3,4,5-trihydroxy-6-(hydroxymethyl)oxan-2-yl]oxy}xanthen-9-one	Flavonoids	Other Flavonoids	88001.8	96670	98673.8	198992	262460	231024	551478	658259	430009
Labn003432	463.14	121.03	464.153	C19H28O13	[M-H]-	-	Glucosyl tachioside	Phenolic acids	Phenolic acids	6467.95	8340	4624.8	14737.3	14021.1	7167.6	19071	28032.7	29548.6
Yalp002342	465.19	399.16	464.183	C27H28O7	[M+H]+	-	(1R)-2,3,3a,8b-Tetrahydro-6,8-dimethoxy-3abeta-(3,4-dimethoxyphenyl)-3beta-phenyl-1H-cyclopenta[b]benzofuran-1alpha,8bbeta-diol	Terpenoids	Triterpene	0	0	0	15005	9864.62	8213.38	253427	266159	234728
Wafn003834	463.22	331.18	464.226	C21H36O11	[M-H]-	-	Hydroxygeranyl 6-O-xylopyranosyl-glucopyranoside	Others	Others	3340	16670	18340	26670	30005	21670	75005	55005	80005
Zblp001862	465.1	303.05	465.103	C21H21O12+	[M]+	-	Delphinidin-3-O-galactoside	Flavonoids	Anthocyanidins	128215	140774	132860	72072.1	45005	47526.5	151474	149632	91525.8
pme1398	465.1	303.05	465.103	C21H21O12+	[M]+	C12138	Delphinidin-3-O-glucoside (Mirtillin)	Flavonoids	Anthocyanidins	141617	104821	110709	61115.2	46226.5	42799.4	172130	146350	141149
MWStz191	467.12	303.05	466.111	C21H22O12	[M+H]+	-	Taxifolin-3'-O-glucoside	Flavonoids	Flavanonols	231670	300005	216670	333340	220005	223340	440005	420005	560005
Wasn004683	465.1	303.05	466.111	C21H22O12	[M-H]-	-	Protocatechuic acid 1-O-(Glucosylvanilloyl)	Phenolic acids	Phenolic acids	83340	73741.8	113340	75846.3	87458.5	93754	300005	300005	181670
Wbtn005071	465.1	303.05	466.111	C21H22O12	[M-H]-	-	2,5-dihydroxy-1,6-dimethoxy-8-{[(2s,3r,4s,5s,6r)-3,4,5-trihydroxy-6-(hydroxymethyl)oxan-2-yl]oxy}xanthen-9-one	Flavonoids	Other Flavonoids	93340	66366.3	76670	103340	115005	91670	293340	391670	366670
Zbxn003562	465.1	303.05	466.111	C21H22O12	[M-H]-	-	Taxifolin-2-O-glucoside	Flavonoids	Flavanonols	123947	116926	118326	34536.2	30005	26670	179277	90005	101967
MWSprf134	467.12	305.07	466.111	C21H22O12	[M+H]+	C17531	Plantagoside	Phenolic acids	Phenolic acids	615005	329215	200829	696670	461204	450255	971670	1.03155e+06	1.06149e+06
Wbtn004861	465.1	285.04	466.111	C21H22O12	[M-H]-	-	1,8-dihydroxy-2,6-dimethoxy-5-{[(2s,3r,4s,5s,6r)-3,4,5-trihydroxy-6-(hydroxymethyl)oxan-2-yl]oxy}xanthen-9-one	Flavonoids	Other Flavonoids	19844.4	7339.71	21670	6670	22950.3	1670	65616.5	30005	81274
Wbtn004512	465.1	303.05	466.111	C21H22O12	[M-H]-	-	1,8-dihydroxy-4,5-dimethoxy-3-{[(2s,3r,4s,5s,6r)-3,4,5-trihydroxy-6-(hydroxymethyl)oxan-2-yl]oxy}xanthen-9-one	Flavonoids	Other Flavonoids	10391.9	16670	11432.6	15556.2	20780.2	24672.9	57021.8	102490	66351.9
Lmjp002617	471.15	291.09	470.142	C21H26O12	[M+H]+	C09797	Plumieride	Terpenoids	Monoterpenoids	174380	198787	229213	667852	739100	786280	377967	385592	439761
Lazn003560	469.17	195.07	470.179	C22H30O11	[M-H]-	-	Methoxy-erythro-Guaiacyl glycerol β-threo-syringyl glycerol ether	Lignans and Coumarins	Lignans	27525.7	20874.6	27431	11328.5	5667.49	5647.64	71472.9	88427.4	78081.9
Zmhn002508	471.15	309.1	472.158	C21H28O12	[M-H]-	-	4-p-Cumaroyl-rhamnosyl-(1→6)-D-glucose	Phenolic acids	Phenolic acids	27706.7	33233.9	33856.2	8310.38	7276.64	5194.76	35004.9	16207.7	33976.7
Lagp003275	473.2	207.14	472.195	C22H32O11	[M+H]+	-	Malonyl roseoside	Others	Ketone compounds	0	0	0	35005	34094.2	35757.2	0	0	0
pmb1912	474.17	327.12	473.166	C20H23N7O7	[M+H]+	C00234	10-Formyltetrahydrofolic Acid	Alkaloids	Alkaloids	904541	852465	933697	271373	290560	264065	92373.6	60323.4	71326.2
Lacp004368	475.21	209.15	474.21	C22H34O11	[M+H]+	-	Blumenol B malonyl Glucoside	Terpenoids	Sesquiterpenoids	21496.7	20005	25025.1	140005	92716.2	171670	462376	585005	531165
Wagp004588	475.21	209.15	474.21	C22H34O11	[M+H]+	-	Dihydrovomifoliol 4-O-malonyl glucoside	Others	Others	59358.1	74407.4	60658.4	115777	75005	84428.8	683340	720005	628340
Lamp007045	477.14	315.08	476.132	C23H24O11	[M+H]+	-	3-(4-hydroxybenzene)-5,7-dihydroxy-6-methoxychroman-4-one glucoside	Flavonoids	Other Flavonoids	23352.5	27000.2	26276.1	14816.7	13873.2	3340	0	0	0
pmp000172	477.14	315.08	476.132	C23H24O11	[M+H]+	-	5,2'-Dihydroxy-7,8-dimethoxyflavone glycoside*	Flavonoids	Flavones	61826	82226.3	62722.4	51459.7	41208	19350.5	543340	318340	521670
Laxp004783	477.14	315.09	476.132	C23H24O11	[M+H]+	-	Abrusin	Flavonoids	Flavones	91349.5	104269	65391.9	20303.3	26670	15005	578340	623340	713340
HJAP056	477.14	315.1	476.132	C23H24O11	[M+H]+	-	Dihydroxy-dimethoxyflavone-7-O-glucoside*	Flavonoids	Flavones	17407.4	8016.01	11670	17902.7	7347.17	6031.02	238340	130474	107842
Lmjp102209	477.18	315.12	476.168	C24H28O10	[M+H]+	-	Agrimonolide-6-O-glucoside	Lignans and Coumarins	Coumarins	1.39528e+06	1.31304e+06	1.51604e+06	56049.7	18670.9	106538	62167.1	67692.5	57758.5
Wbwn003179	475.17	149.04	476.168	C24H28O10	[M-H]-	-	[(8S,9R,10S,11R)-3,8,10-trihydroxy-4,5,19-trimethoxy-9,10-dimethyl-15,17-dioxatetracyclo[10.7.0.02,7.014,18]nonadeca-1(19),2,4,6,12,14(18)-hexaen-11-yl]acetate	Lignans and Coumarins	Lignans	2.41841e+06	2.46244e+06	2.4449e+06	7.47644e+06	13115025	17448995	24636770	20872705	1.22325e+07
Zjbn102543	475.18	179.07	476.183	C28H28O7	[M-H]-	-	Bletilols B	Others	Others	1948340	2238340	2228340	2.38523e+06	5453490	3648680	7010350	7208690	8669950
Jmmn002533	475.18	179.07	476.189	C21H32O12	[M-H]-	-	coleoside-B	Terpenoids	Monoterpenoids	1456670	1833340	2065005	3973440	4288595	1.82605e+06	4865415	5254265	6997965
Wbmp008021	478.28	337.27	477.273	C26H39NO7	[M+H]+	-	(14-Ethyl-4,6,19-trimethoxy-9,11-dioxa-14-azaheptacyclo[10.7.2.12,5.01,13.03,8.08,12.016,20]docosan-21-yl)acetate	Alkaloids	Alkaloids	7.25414e+06	7.52644e+06	7.21086e+06	2.67909e+06	2.0767e+06	2.71932e+06	1.0255e+06	948892	959564
Wayn004109	477.07	315.01	478.075	C21H18O13	[M-H]-	-	3'-O-Methylellagic acid 4-O-beta-D-glucoside	Tannins	Tannin	156847	253359	247211	160949	122529	89303.9	102725	114618	85148.5
Lmfn003760	477.07	301.04	478.075	C21H18O13	[M-H]-	-	Quercetin-4'-O-glucuronide*	Flavonoids	Flavonols	3171.82	13823.5	9475.49	7368.27	18550.1	8340	17858.1	11670	11670
ZBN0137	477.067	301.04	478.075	C21H18O13	[M-H]-	-	Quercetin-5-O-glucuronide*	Flavonoids	Flavonols	3171.82	13823.5	9475.49	7368.27	18550.1	8340	17858.1	11670	11670
Lmgp005640	479.12	317.07	478.111	C22H22O12	[M+H]+	-	Isorhamnetin-3-O-Galactoside; Cacticin	Flavonoids	Flavonols	316670	216670	151670	81670	76670	58340	25005	65005	103340
Zbsp003857	479.12	317.06	478.111	C22H22O12	[M+H]+	-	3'-O-Methyltricetin-5-O-glucoside	Flavonoids	Flavones	95005	178315	86198.9	207794	153178	158260	78025.5	114733	136625
Lmcp003788	479.12	317.06	478.111	C22H22O12	[M+H]+	-	Isotamarixin*	Flavonoids	Flavonols	95005	178315	86198.9	207794	153178	158260	78025.5	114733	136625
Hmzp003994	479.12	317.08	478.111	C22H22O12	[M+H]+	-	Pedaliin*	Flavonoids	Flavones	94261.4	99372.9	46907.6	247133	154541	31670	114455	51969.5	131187
Zbpp001992	479.12	317.07	478.111	C22H22O12	[M+H]+	-	Isorhamnetin-3-O-Glucoside*	Flavonoids	Flavonols	232409	266078	284537	1.73218e+06	2.10729e+06	2.36981e+06	4.40597e+06	3.98326e+06	3.38607e+06
Lmjp002906	479.12	317.07	478.111	C22H22O12	[M+H]+	-	Rhamnetin-3-O-Glucoside*	Flavonoids	Flavonols	292138	256300	225897	1.65868e+06	1.70338e+06	1.95698e+06	4.47154e+06	4.82528e+06	3.34408e+06
Ladp004020	479.12	317.06	478.111	C22H22O12	[M+H]+	-	tenuiflorin C glucoside	Flavonoids	Other Flavonoids	261731	253046	816419	1.44902e+06	2.26031e+06	2.07421e+06	4.30399e+06	3.45827e+06	3.02274e+06
Zbsp004450	479.12	317.07	478.111	C22H22O12	[M+H]+	-	3'-O-Methyltricetin-7-O-glucoside*	Flavonoids	Flavones	62539.7	30005	44363.4	168340	73340	103812	197383	367698	187455
pmp000607	479.12	317.06	478.111	C22H22O12	[M+H]+	-	1-Demethyl orange blunt-leaf casein-2-O-β-D-glucoside	Quinones	Anthraquinone	237841	279110	243340	1.44222e+06	2.26388e+06	2.00802e+06	4.0481e+06	3.92365e+06	2.74325e+06
Hmcp002207	479.12	317.06	478.111	C22H22O12	[M+H]+	-	Isorhamnetin-7-O-glucoside (Brassicin)*	Flavonoids	Flavonols	273679	259562	247615	1.70286e+06	1.96192e+06	2699650	3.89532e+06	3.17776e+06	2.83265e+06
Zbfn001230	477.13	169.01	478.132	C19H26O14	[M-H]-	-	3'-Gallic acyl sucrose	Phenolic acids	Phenolic acids	1.20014e+06	1.58495e+06	1.58761e+06	1.7907e+06	1.78323e+06	1.66672e+06	1.06877e+06	916764	684311
mws1454	477.14	315.09	478.147	C23H26O11	[M-H]-	-	Persicoside	Flavonoids	Flavanones	23459.2	23935.1	21670	62299.4	83441.1	70005	88976.1	72710.9	82835.5
Lmcp101902	479.16	163.04	478.147	C23H26O11	[M+H]+	-	Desrhamnosylacteoside	Phenolic acids	Phenolic acids	326200	450180	409152	226966	184168	151169	376704	511563	446569
Lamn006238	477.13	315.09	478.147	C23H26O11	[M-H]-	-	3,9-dihydroeucomnalin glucoside	Flavonoids	Other Flavonoids	40005	71670	26670	88616.8	76933.7	75399.5	135709	148844	112319
Ymjm000113	477.2	181.09	478.205	C21H34O12	[M-H]-	-	Kanokoside B	Terpenoids	Terpene	434243	389475	426864	779833	711254	1.04038e+06	1.56594e+06	1.70562e+06	951955
Lmln001856	479.09	316.02	480.09	C21H20O13	[M-H]-	-	5,7-Dihydroxy-4-oxo-2-(3,4,5-trihydroxyphenyl)-4H-chromen-3-yl-alloside	Others	Others	2.24293e+06	2.18917e+06	2.78581e+06	3083950	2.5373e+06	1.60251e+06	1.28754e+06	1.24139e+06	1.7044e+06
Lmmp003271	481.1	319.05	480.09	C21H20O13	[M+H]+	C10051	Gossypetin-8-O-glucoside	Flavonoids	Flavonols	193753	169412	185633	91858.7	106543	75005	0	0	0
Lmfp003403	481.1	319.05	480.09	C21H20O13	[M+H]+	-	Quercetagetin-7-O-glucoside(Quercetagitrin)*	Flavonoids	Flavonols	10064275	9787475	11182840	3.56535e+06	5058825	7316835	1741670	1.53706e+06	1.52698e+06
Lmpp003465	481.1	319.04	480.09	C21H20O13	[M+H]+	-	Myricetin-3-O-β-D-glucoside*	Flavonoids	Flavonols	8582170	8308475	10969300	3.9372e+06	6077555	5252520	1963340	1778340	1255005
Lmdp002969	481.1	319.06	480.09	C21H20O13	[M+H]+	-	Myricetin-3-O-galactoside*	Flavonoids	Flavonols	9300425	9385080	8786475	4.11705e+06	6692215	6360755	1883340	1.31406e+06	1.18472e+06
Lmmp001947	481.1	319.05	480.09	C21H20O13	[M+H]+	-	Gossypetin-3-O-glucoside*	Flavonoids	Flavonols	8481930	7.41999e+06	10470580	4.24332e+06	5714330	5126850	1.17278e+06	1.18693e+06	1.07234e+06
Lmtp003948	481.13	319.05	480.127	C22H24O12	[M+H]+	-	3',5',5,7-Tetrahydroxy-4'-methoxyflavanone-3'-O-glucoside	Flavonoids	Flavones	7.67209e+06	7.63908e+06	8537410	2.98664e+06	2.30516e+06	3.30284e+06	1.3364e+06	1.42859e+06	2.01936e+06
Lajn004573	479.15	317.11	480.163	C23H28O11	[M-H]-	-	7,2',4'-Trihydroxy-8,3'-dimethoxyisoflavanglucoside	Flavonoids	Other Flavonoids	13439.2	13413	25005	91678.3	100777	100857	322050	282492	296432
WaYn003347	479.15	317.1	480.163	C23H28O11	[M-H]-	-	Glochiflavanoside A	Flavonoids	Flavanols	86670	25394.6	58431.3	242698	184378	189952	747571	726202	644364
HJN104	481.14	319.08	482.106	C21H22O13	[M-H]-	-	Dihydromyricetin-3-O-glucoside	Flavonoids	Flavanonols	96735.3	101848	93126	186587	118512	91116.2	113591	149636	127402
pmb3072	481.14	319.3	482.142	C22H26O12	[M-H]-	-	3-O-p-Coumaroylshikimic acid-O-glucoside	Phenolic acids	Phenolic acids	5005	8340	3340	33115.6	60711.6	58038.9	62419.7	98384.7	87358.3
pmb3066	481.14	319.2	482.142	C22H26O12	[M-H]-	-	5-O-p-Coumaroylshikimic acid O-glucoside	Phenolic acids	Phenolic acids	112253	94123.6	168340	73164.9	62297.7	78958.1	151498	176372	73129.1
Zblp004109	483.18	163.04	482.176	C23H30O11	[M+H]+	-	rengyoxide-glucose-caffeoyl	Phenolic acids	Phenolic acids	51537.2	25812	21496.7	77398.2	100994	109476	296922	220074	218482
Lazn002030	481.17	271.1	482.179	C23H30O11	[M-H]-	-	Guaiacylglycerol-β-Guaiacyl Ether glucoside	Lignans and Coumarins	Lignans	94991.8	93903.5	88340	145005	72966.3	77107	1.10805e+06	1.13433e+06	655005
Wbmp007680	484.3	484.3	483.298	C29H41NO5	[M+H]+	-	5,6,6a,7-tetrahydro-1,2,9,10-tetraethoxy-6-n-pentyl-4H-dibenzo[de,g]quinolin-4-ol	Alkaloids	Alkaloids	83066.6	95972.5	141347	1.5239e+06	1.67276e+06	1.7249e+06	3.97613e+06	4.5375e+06	4.05749e+06
Lmhn002895	487.09	193.06	488.096	C23H20O12	[M-H]-	-	Feruloylcaffeoyltartaric acid	Phenolic acids	Phenolic acids	0	0	0	10219.3	4055.73	6670	16178.8	8340	4058.77
Zbfn005376	487.12	163.04	488.132	C24H24O11	[M-H]-	-	2-Caffeoyl-6-(4-hydroxycinnamoyl)glucoside	Phenolic acids	Phenolic acids	18705.3	16331.5	10005	27011.4	11451.5	21853.2	59070.5	38385.9	19596.5
Zbfn002169	487.15	145.03	488.153	C21H28O13	[M-H]-	-	3'-p-Coumaroyl-sucrose	Phenolic acids	Phenolic acids	1.01524e+06	885237	854239	4.77515e+06	3.90318e+06	4.8089e+06	2.56805e+06	1.88477e+06	1.66411e+06
Lmmn003398	489.11	285.04	490.111	C23H22O12	[M-H]-	-	Kaempferol-3-O-(6''-O-acetyl)glucoside	Flavonoids	Flavonols	24107.3	41274.9	38516.1	113947	84242.4	109405	59419.4	82272.7	49527.4
ZBN0303	489.103	285.041	490.111	C23H22O12	[M-H]-	-	Kaempferol-3-O-(2''-O-acetyl)glucoside	Flavonoids	Flavonols	62730	56468.5	43166.6	102093	142993	375005	226670	243340	248340
Lmtp004915	491.15	329.1	490.147	C24H26O11	[M+H]+	-	3,5-Dihydroxy-3',4'-diacetoxylstilbene-3-O-glucoside	Others	Stilbene	12985.4	11670	6670	10555.7	7785.28	16670	0	0	0
Wagp004812	491.15	329.1	490.147	C24H26O11	[M+H]+	-	5-Hydroxy-6,7,4'-Trimethoxyflavone 5-O-glucoside	Flavonoids	Flavones	374437	379341	231444	365460	368351	468660	186862	201073	271662
Layp006138	491.16	329.1	490.147	C24H26O11	[M+H]+	-	5-Hydroxy-3',4',7-trimethoxyflavone glucoside	Flavonoids	Flavones	59902.4	70097.6	55580.6	29292.2	34593.7	35053.3	201930	271087	277264
pmb0758	491.15	329	490.147	C24H26O11	[M+H]+	-	Anisic acid-O-feruloyl glucoside	Phenolic acids	Phenolic acids	6670	8340	15276.5	20250.7	24295.7	12379.2	22497.8	37943.8	64775.9
Zmzp010608	491.24	435.18	490.236	C30H34O6	[M+H]+	-	2',4'-Hydroxy-3,6-di-prenyl-7-hydroxy-(3,3-dimethylprop-1-ene)flavonoid	Flavonoids	Flavones	4690.42	1280.49	38745	9463.74	3217.95	1400.02	24501	23375.9	19133.4
Zbjp004363	492.18	330.13	491.179	C24H29NO10	[M+H]+	C11813	Demethylalangiside	Alkaloids	Quinorisidine alkaloids	106147	38131	41008.3	114375	84536.2	97694.1	141503	159202	123942
Wayn005368	491.08	329.03	492.09	C22H20O13	[M-H]-	-	3,3'-Di-O-Methylellagic acid 4'-glucoside	Tannins	Tannin	4459.9	834.485	9515.8	37747.5	14079.1	5005	135005	133602	99479.5
pmp000608	493.13	331.08	492.127	C23H24O12	[M+H]+	C10303	Aurantio-obtusin-6-O-Glucoside	Quinones	Anthraquinone	18340	11613.8	12580.2	11670	7763.88	11613.8	808340	211670	1133340
Lahp004593	493.13	331.08	492.127	C23H24O12	[M+H]+	-	Flavoyadorinin A	Flavonoids	Flavonols	36670	46670	31670	43340	36670	43340	4321540	2.82501e+06	2999790
Hmgp002238	493.14	331.08	492.127	C23H24O12	[M+H]+	-	Jaceosidin-7-O-Glucoside	Flavonoids	Flavones	35005	33340	36465.6	28131.2	38340	23340	2.60157e+06	3372905	3078450
Zblp004877	493.17	177.05	492.161	C24H28O11	[M+H]+	-	Tetrahydrorengyoxide-glucose-sinapoyl	Phenolic acids	Phenolic acids	28738	20537.4	8340	141670	93340	73340	68340	98340	106670
Lcgp000245	493.21	331.15	492.2	C25H32O10	[M+H]+	-	dihydrodehydrodiconiferyl alcohol-9-O-β-D-xylopyranoside	Lignans and Coumarins	Lignans	55005	68340	38340	39717.3	43340	57480.2	6519330	5147785	5406275
Cmsp004305	493.21	163.08	492.2	C25H32O10	[M+H]+	-	(7S,8R-Threo-3',4,9'-trihydroxy-3-methoxy-4',7-epoxy-neolignan-9-O-rhamnoside	Lignans and Coumarins	Lignans	69423.4	50591.8	68340	297722	527636	394184	521316	529209	461791
Lmmn003041	491.19	359.15	492.2	C25H32O10	[M-H]-	-	Isolariciresinol-9'-O-xyloside	Lignans and Coumarins	Lignans	0	0	0	21127.2	26670	10005	18340	36848.3	21670
HJN047	491.19	359.15	492.2	C25H32O10	[M-H]-	-	Schizandriside	Lignans and Coumarins	Lignans	3340	12628.4	7371.78	7353.73	3340	21014.7	26533.6	59846.6	36718.8
Sahp012673	493.26	437.2	492.251	C30H36O6	[M+H]+	-	Lespedezaflavanone H	Flavonoids	Dihydroisoflavones	4212.9	757.66	138254	6363.39	1848.72	1045.14	0	0	0
HJAP005	495.11	333.07	494.106	C22H22O13	[M+H]+	-	Laricitrin-3-O-glucoside	Flavonoids	Flavonols	171578	262149	253340	265005	199157	341670	356670	349260	430005
Lmjp003231	495.11	333.07	494.106	C22H22O13	[M+H]+	-	Patuletin-3-O-glucoside	Flavonoids	Flavonols	186554	253340	177131	260005	201643	308340	361670	263197	300515
Lmtn002997	493.1	331.05	494.106	C22H22O13	[M-H]-	-	Mearnsetin-3-O-glucoside	Flavonoids	Flavones	20944.7	37988.7	29562.4	76670	66670	60930.9	136436	106105	82996.7
HJN054	493.21	361.16	494.215	C25H34O10	[M-H]-	-	Secoisolariciresinol-9'-O-xyloside	Lignans and Coumarins	Lignans	4064.84	8747.83	6670	66670	73340	37350.2	107004	89214.8	201670
pma0170	498.26	177.05	497.253	C27H35N3O6	[M+H]+	-	N',N''-Diferuloylspermidine	Alkaloids	Phenolamine	1670	10850.7	7155.15	28658.7	47027.6	47796.2	74559.7	36872.5	25867.9
Wbmn003453	497.17	437.2	498.174	C23H30O12	[M-H]-	-	6-O-Vanilloylajugol	Terpenoids	Monoterpenoids	21711.2	50112.3	44374.2	202390	192814	188317	945148	916476	860751
Lmfn002465	499.15	337.09	500.153	C22H28O13	[M-H]-	-	1,2,4-Trihydroxynaphthalene-1,4-di-glucoside (Lawsoniaside)	Others	Others	425005	575005	501670	921670	816670	570005	558340	488340	690005
pmb3064	499.15	163.2	500.153	C22H28O13	[M-H]-	-	3-O-p-Coumaroylquinic acid-O-glucoside	Phenolic acids	Phenolic acids	29294	45925.5	37947	59251	31291	47255.2	121792	130443	151776
pmb3061	499.15	163.1	500.153	C22H28O13	[M-H]-	-	5-O-p-Coumaroylquinic acid O-glucoside	Phenolic acids	Phenolic acids	35285	49264	47267	37947	40611	42608	143754	145084	160431
Zbjn003642	499.15	191.06	500.155	C22H28O13	[M-H]-	-	1-O-rhamnose-3-O-Caffeoyl Quinic Acid	Phenolic acids	Phenolic acids	893340	888340	492271	685708	733150	809471	686405	576339	577391
Ladp006803	501.17	339.12	500.168	C26H28O10	[M+H]+	-	Lupiwighteone glucoside	Flavonoids	Isoflavones	94630.6	122118	110657	24291.6	26319.1	33909.1	3.15095e+06	2.78665e+06	3.03322e+06
MWSHY0036	501.18	355.12	500.168	C26H28O10	[M+H]+	-	Baohuoside II	Flavonoids	Flavonols	7.71689e+06	3.64352e+06	3.9115e+06	2.97126e+06	2.69969e+06	2.62572e+06	1.85459e+06	1.65322e+06	1.62013e+06
Lacp006001	501.17	283.07	500.168	C26H28O10	[M+H]+	-	6-Prenylapigenin glucoside	Flavonoids	Flavones	6159.08	11176.4	7118.6	8340	2002.5	5005	199565	170063	226365
Wbwn004173	499.24	307.17	500.241	C28H36O8	[M-H]-	-	Heteroclitin A	Lignans and Coumarins	Lignans	39191	36066	40005	161670	186670	197401	1.04074e+06	965069	31105.5
Lhdp120310	503.25	209.15	502.241	C24H38O11	[M+H]+	-	Urenalobaside C	Terpenoids	Monoterpenoids	747191	753398	624399	397572	331136	413375	784535	866463	816807
Wbmp002398	504.22	342.17	503.216	C26H33NO9	[M+H]+	-	Thaliporphine-glucose	Alkaloids	Alkaloids	1.7305e+06	1.59019e+06	1.36851e+06	2.32482e+06	1.75609e+06	1.60576e+06	1.09882e+06	1.23526e+06	1.35591e+06
pmn001642	503.08	459.1	504.09	C23H20O13	[M-H]-	-	Kaempferol-3-O-(2''-O-acetyl)glucuronide	Flavonoids	Flavonols	0	0	0	485428	424925	346841	0	0	0
Lmsn004970	503.12	179.04	504.127	C24H24O12	[M-H]-	-	3,6-Di-O-caffeoyl glucose*	Phenolic acids	Phenolic acids	46670	58340	45005	60005	106670	61670	57012.3	93340	53340
Lmsn004322	503.12	179.03	504.127	C24H24O12	[M-H]-	-	1,6-Di-O-caffeoyl-β-D-glucose*	Phenolic acids	Phenolic acids	51670	100005	60179.3	116670	101670	116670	86670	66670	110005
Lmsn002288	503.14	341.09	504.148	C21H28O14	[M-H]-	-	1-O-Caffeoyl-(6-O-glucosyl)-β-D-glucose	Phenolic acids	Phenolic acids	61111.1	59230.7	67086.4	17551	18140.4	10279.7	0	0	0
Labn005767	503.25	371.21	504.257	C24H40O11	[M-H]-	-	(6R,9R)-megastigman-4-en-9-ol-3-one O-β-D-(6'-O-β-D-apiofuranosyl)glucopyranoside	Terpenoids	Sesquiterpenoids	4002.33	7038.37	5190.82	8340	11689.8	9342.22	17633.1	19717.6	19070.1
Hmln002199	505.1	300.03	506.106	C23H22O13	[M-H]-	-	Quercetin-3-O-(6''-O-acetyl)galactoside	Flavonoids	Flavonols	0	0	0	5005	6018.01	3141.13	10005	7892.04	15005
Wahp006113	507.15	345.1	506.142	C24H26O12	[M+H]+	-	Rhamnazine-4'-O-β-D-glucoside	Flavonoids	Flavones	22476	10216.9	17374	8340	10371	13340	12259.1	11231.4	23340
Lajp006434	507.15	345.1	506.142	C24H26O12	[M+H]+	-	3',5'-dihydroxy-5,7,4'-trimethoxyflavone glucoside	Flavonoids	Flavones	3340	13340	5005	1670	5005	3340	43340	18212.9	16083.2
pmp000013	507.15	345.09	506.142	C24H26O12	[M+H]+	-	Eupatilin-7-O-glucoside	Flavonoids	Flavones	14652	14023.5	17705.9	38340	12447.8	14430.2	125005	250005	56367.2
pmp000844	507.24	451.18	506.231	C30H34O7	[M+H]+	-	Sanggenol H	Flavonoids	Other Flavonoids	0	0	0	0	0	0	28028.9	28013.3	29585.7
ZBN0222	507.114	344.058	508.122	C23H24O13	[M-H]-	-	Syringetin-7-O-glucoside	Flavonoids	Flavonols	0	0	0	6670	6670	12953.7	3340	1670	5005
Zmjp004852	509.13	347.08	508.122	C23H24O13	[M+H]+	-	5,6,3',4'-Tetrahydroxy-3,7-dimethoxyflavone-6-O-glucoside	Flavonoids	Flavones	29328.5	35005	30005	78340	80005	55005	116670	106468	176670
Hmcp002399	509.13	347.07	508.122	C23H24O13	[M+H]+	-	Limocitrin-3-O-glucoside	Flavonoids	Flavonols	0	0	0	50861.6	40085.3	29543.8	93403.6	113438	75263.3
Zmgp004436	509.13	347.08	508.122	C23H24O13	[M+H]+	-	Okanin-4'-(6''-O-acetyl)glucoside	Flavonoids	Chalcones	36706.7	25005	45005	38340	43340	56670	115005	108340	168340
Lmsn003644	507.11	169.01	508.122	C23H24O13	[M-H]-	-	1-O-Galloyl-6-O-Feruloyl-β-D-glucose	Phenolic acids	Phenolic acids	14186.1	15005	8091.07	19089.2	24262.8	8108.42	9120.08	5005	8340
Hmcp002187	509.13	347.07	508.122	C23H24O13	[M+H]+	-	Limocitrin-3-O-galactoside	Flavonoids	Flavonols	8340	16670	16670	46670	65005	30005	130005	83340	115005
Lmsn004323	507.11	169.01	508.122	C23H24O13	[M-H]-	-	1-O-Galloyl-2-O-Feruloyl-β-D-glucose	Phenolic acids	Phenolic acids	4183.89	16624.8	7343.63	13340	16624.8	3340	0	0	0
Lmdn003699	509.17	179.03	510.174	C24H30O12	[M-H]-	-	6-O-Trans-Caffeoyl Ajugol	Terpenoids	Monoterpenoids	1028340	626670	751670	7042205	5842310	8691455	9404900	12386630	10394305
Lmxn005474	509.16	163.04	510.174	C24H30O12	[M-H]-	-	8-O-(p-Coumaroyl)Harpagide	Terpenoids	Monoterpenoids	103332	103495	104517	1.13129e+06	1.12887e+06	2170005	1.7151e+06	3108005	1.66426e+06
Cmsn002383	509.2	179.07	510.21	C25H34O11	[M-H]-	-	(7S,8S-Threo-3',4,7,9-tetrahydroxy-3-methoxy-8-O-4'-neolignan-9'-O-rhamnoside	Lignans and Coumarins	Lignans	398340	356670	194251	3.03205e+06	2.94781e+06	5859850	4.96087e+06	6.31878e+06	4.91552e+06
pmp000177	530.3	315.16	512.262	C26H40O10	[M+NH4]+	-	Andrographiside	Terpenoids	Ditepenoids	0	0	0	48790.6	41235.5	47195.7	213059	197079	163808
pmb3055	513.12	191.1	514.132	C22H26O14	[M-H]-	-	p-Coumaroylquinic acid-4'-O-glucuronide	Phenolic acids	Phenolic acids	407020	352539	493756	102382	78591.9	116250	51101.9	65005	68223.1
MWSslk054	515.19	369.15	514.184	C27H30O10	[M+H]+	-	Baohuoside Ⅰ; Icariside II	Flavonoids	Flavonols	8.5723e+06	8.37271e+06	8.51015e+06	4.51428e+06	5.11844e+06	4.89549e+06	3.91937e+06	3.61578e+06	3.30495e+06
pme2181	513.21	453.19	514.22	C28H34O9	[M-H]-	C08773	Nomilin	Terpenoids	Triterpene	8020.28	7831.67	3313.64	10973.3	12380.9	11889.2	85497.8	68633.1	174499
Wacn002147	515.1	189	516.111	C21H24O15	[M-H]-	-	2-O-(1'-O-glucosyl-p-Coumaroyl)hydroxycitric Acid	Phenolic acids	Phenolic acids	281670	256670	306670	200005	158340	266670	45005	53340	40005
mws1584	515.12	191.03	516.127	C25H24O12	[M-H]-	C10445	1,3-O-Dicaffeoylquinic Acid (Cynarin)	Phenolic acids	Phenolic acids	216670	205005	206006	507354	512866	1830005	149504	146975	191026
Li512115	515.12	353.09	516.127	C25H24O12	[M-H]-	C10468	Isochlorogenic acid B	Phenolic acids	Phenolic acids	7948.01	6670	18340	6018.01	8340	20224.8	0	0	0
Wafn002319	515.14	323.08	516.148	C22H28O14	[M-H]-	-	4-O-(3'-O-alpha-D-Glucopyranosyl)caffeoylquinic acid	Phenolic acids	Phenolic acids	35850.4	62126.9	88488	32040.9	40701.6	24712.2	56217.7	34203.4	52162.2
Wafn002874	515.14	323.08	516.148	C22H28O14	[M-H]-	-	4-O-(4'-O-alpha-D-Glucopyranosyl)caffeoylquinic acid	Phenolic acids	Phenolic acids	122255	99274.1	124450	121102	103979	118102	44863.7	73981.9	65324.1
pmp000977	517.17	355.12	516.163	C26H28O11	[M+H]+	-	Epimedoside C	Flavonoids	Flavonols	215393	278964	385696	120757	57012.1	90163.1	218278	210648	213532
Yaan000442	515.16	341.11	516.169	C19H32O16	[M-H]-	-	(3S,4S,5R)-2-(((2R,3S,4S,5R,6R)-6-(((2S,3S,4S,5R)-3,4-dihydroxy-2,5-bis(hydroxymethyl)tetrahydrofuran-2-yl)oxy)-3,4,5-trihydroxytetrahydro-2H-pyran-2-yl)methoxy)-3,4,5-trihydroxycyclohexane-1-carboxylic acid	Others	Others	8.37404e+06	9.76757e+06	8.8166e+06	2.04368e+07	2.13591e+07	1.78271e+07	2.60686e+07	2.19845e+07	2.45107e+07
pmn001497	575.35	279.2	516.335	C33H44N2O3	[M+CH3COOH-H]-	-	Dendrocrepine*	Alkaloids	Alkaloids	2.30623e+06	2.35946e+06	2.42473e+06	2.55332e+06	2.08703e+06	2.13846e+06	1.27604e+06	1.27277e+06	1.26456e+06
pmn001498	575.35	279.2	516.335	C33H44N2O3	[M+CH3COOH-H]-	-	Isodendrocrepine*	Alkaloids	Alkaloids	301932	277713	283243	498562	465191	502219	349605	339110	308717
Wcdp006247	518.32	184.08	517.317	C26H48NO7P	[M+H]+	-	1-18:3-LysoPC	Others	Others	9.73973e+06	9.6992e+06	9.5194e+06	6.14694e+06	5.83271e+06	6.19294e+06	2.80657e+06	2.24289e+06	2.41532e+06
pmp000585	519.11	271.06	518.106	C24H22O13	[M+H]+	C10020	Apigenin-7-O-(6''-malonyl)glucoside	Flavonoids	Flavones	70590.9	90005	78340	35005	6496.58	33340	0	0	0
pmp000194	519.11	271.06	518.106	C24H22O13	[M+H]+	C16192	6''-O-Malonylgenistin	Flavonoids	Isoflavones	249340	269506	203229	70005	58671.2	37587	0	0	0
Hmbn002692	517.16	175.04	518.164	C22H30O14	[M-H]-	-	6'-O-Feruloyl-D-sucrose	Phenolic acids	Phenolic acids	230503	255922	348588	1.40771e+06	1.56936e+06	1.66734e+06	260323	279948	363468
pmp000531	519.19	357.13	518.179	C26H30O11	[M+H]+	C09808	Phellamurin	Flavonoids	Flavanonols	1.54277e+07	1.30022e+07	1.16046e+07	3.26452e+06	2.5138e+06	2.34936e+06	707168	670269	817020
Wcdp006741	520.34	184.08	519.332	C26H50NO7P	[M+H]+	-	1-(9Z,12Z-Octadecadienoyl)-Sn-Glycero-3-Phosphocholine	Others	Others	2.4898e+07	2.80488e+07	2.36466e+07	1.12212e+07	11221307	1.19693e+07	4.24863e+06	4.1473e+06	3.38213e+06
ZBN0433	519.114	271.064	520.122	C24H24O13	[M-H]-	-	Naringenin-7-O-(6''-malonyl)glucoside	Flavonoids	Flavanones	82019.5	92238.5	84724.3	113813	83183.4	77030.7	161909	106006	141857
Jmwn006041	519.19	357.13	520.194	C26H32O11	[M-H]-	-	Dehydrodiconiferylalcohol-9'-O-glucoside	Lignans and Coumarins	Lignans	43340	48316.4	21054.2	23882.8	18265.6	30015.5	7415.71	52657.3	15440.2
pmp000682	538.23	359.15	520.194	C26H32O11	[M+NH4]+	-	Matairesinol-4'-O-glucoside (Matairesinoside)	Lignans and Coumarins	Lignans	5.38521e+06	4.71522e+06	5.22352e+06	2.60328e+06	2.71929e+06	2.79697e+06	1.15432e+06	1.50164e+06	1.34578e+06
Lmsp003655	521.2	131.05	520.194	C26H32O11	[M+H]+	-	Dehydrodiconiferyl alcohol-gamma'-O-glucoside*	Lignans and Coumarins	Lignans	870487	1.00153e+06	1.07056e+06	716206	694034	823688	1.69169e+06	1.33863e+06	1.24255e+06
Lhmp121005	521.2	131.05	520.194	C26H32O11	[M+H]+	-	Symplocosin	Lignans and Coumarins	Lignans	569796	692649	767528	672833	572107	697328	1.16299e+06	1.02844e+06	1.09747e+06
Wbkn007365	519.18	519.18	520.194	C26H32O11	[M-H]-	-	brusatol	Terpenoids	Ditepenoids	44291.7	35934.7	34019.1	110184	100947	104774	107178	118532	72295.4
pmn001378	519.19	357.14	520.194	C26H32O11	[M-H]-	C17529	Pinoresinol-4-O-glucoside	Lignans and Coumarins	Lignans	88340	45005	83340	111966	195005	96670	90005	63340	66670
Cmsp003083	521.2	131.05	520.194	C26H32O11	[M+H]+	-	Dehydrodiconiferyl alcohol-4-O-glucoside*	Lignans and Coumarins	Lignans	952386	1.11151e+06	1.11385e+06	827563	800715	873997	1.33965e+06	1.33732e+06	1.43677e+06
Wcdp007560	522.35	184.07	521.348	C26H52NO7P	[M+H]+	-	1-Vaccenoyl-Glycero-3-Phosphocholine	Others	Others	6.18593e+06	5.79065e+06	5.70463e+06	1.73746e+06	1.55365e+06	1.75419e+06	498162	495700	513572
pmn001710	521.13	359.08	522.137	C24H26O13	[M-H]-	-	Rosmarinic acid-3'-O-glucoside	Phenolic acids	Phenolic acids	0	0	0	2.57613e+06	3.65781e+06	1.99598e+06	2.98475e+06	3.25583e+06	3.90632e+06
Saln000462	521.17	341.11	522.174	C25H30O12	[M-H]-	-	7-O-coumaroyl-loganic acid	Terpenoids	Monoterpenoids	3.84651e+06	3.78475e+06	4.16833e+06	6.96101e+06	5.63863e+06	5.46199e+06	2.18627e+06	2.35448e+06	2.31753e+06
Lmyn003971	521.2	359.15	522.21	C26H34O11	[M-H]-	-	Dihydrodehydrodiconiferyl alcohol-4-O-glucoside	Lignans and Coumarins	Lignans	13171.2	20735.2	20005	0	0	0	129249	181153	135867
HJN083	521.2	359.15	522.21	C26H34O11	[M-H]-	-	Lariciresinol-4'-O-glucoside	Lignans and Coumarins	Lignans	185005	191670	283340	247539	458340	320005	443599	691670	227598
Lmmn002274	521.2	359.15	522.21	C26H34O11	[M-H]-	-	Isolariciresinol-9'-O-glucoside	Lignans and Coumarins	Lignans	16088.6	15106.5	14104.7	50125	64490.9	39544.5	104946	153432	160736
Jmzn003343	521.2	329.14	522.21	C26H34O11	[M-H]-	-	Saikolignanoside A	Lignans and Coumarins	Lignans	8566055	7574265	9973755	6803475	9791090	6632210	3508995	4724455	5691550
Hmln003754	521.2	359.15	522.21	C26H34O11	[M-H]-	-	Icariside E5	Others	Ketone compounds	63340	93340	210005	2190005	5484970	2248340	1383340	2258340	8385340
Labn005411	521.2	89.02	522.21	C26H34O11	[M-H]-	-	Urolignoside	Lignans and Coumarins	Lignans	26670	31670	61670	658340	631670	685005	1868340	1481670	2208340
Yamn004462	523.22	361.16	524.226	C26H36O11	[M-H]-	-	6-((4-(3-hydroxy-2-(4-(3-hydroxypropyl)-2-methylphenoxy)propoxy)-2-methoxyphenoxy)methyl)tetrahydro-2H-pyran-2,3,4,5-tetraol	Lignans and Coumarins	Lignans	178340	300005	358340	5525210	4318070	2491670	11818215	24594165	17736910
Wbkn004126	523.22	361.16	524.226	C26H36O11	[M-H]-	-	Javanicolide C	Terpenoids	Ditepenoids	178340	300005	358340	5525210	4318070	2491670	11818215	24594165	17736910
Lmtn003096	523.22	361.14	524.226	C26H36O11	[M-H]-	-	Secoisolariciresinol 4-O-glucoside	Lignans and Coumarins	Lignans	579426	926306	534855	15409975	17900345	1.09235e+07	13540265	6.57551e+06	11726470
Cmsn002480	523.22	475.2	524.226	C26H36O11	[M-H]-	-	Secoisolariciresinol-9'-O-glucoside	Lignans and Coumarins	Lignans	75561.4	59513.9	41670	258157	211127	480602	4.99324e+06	6.86774e+06	3.84169e+06
MWSHC2099	527.16	331.08	526.148	C27H26O11	[M+H]+	-	Salcolin A	Flavonoids	Flavones	1826.31	2545.37	4072.89	53523.4	54466.6	44847.3	2.41151e+06	2.3227e+06	2.27571e+06
pmb0746	527.15	331.08	526.148	C27H26O11	[M+H]+	-	Tricin-4'-O-(guaiacylglycerol)ether*	Flavonoids	Flavones	3193.31	1369.73	1670	55936.2	65602.6	56465.1	2.42058e+06	2.6124e+06	2.18287e+06
Zbsp006693	527.16	331.08	526.148	C27H26O11	[M+H]+	-	Tricin-5-O-guaiacylglycerol*	Flavonoids	Flavones	6670	10005	526.344	83560.7	58119.5	53073.2	2.11711e+06	2.72891e+06	2.19046e+06
MWSHC20100	527.16	331.08	526.148	C27H26O11	[M+H]+	-	lycopodone	Flavonoids	Flavones	1988.94	5005	3003	64503	44503.5	56561.5	2.52397e+06	2.73685e+06	2148993
WaYn003084	525.16	167.03	526.169	C24H30O13	[M-H]-	-	Guaiacylglycerol 8-O-(1''-O-Glucosyl)Vanillic Acid Ether	Phenolic acids	Phenolic acids	13090	13222.6	3780.72	3783.55	13340	10347.4	29595.8	29585.1	26670
Wmmn000125	525.16	167.03	526.169	C24H30O13	[M-H]-	-	mudanpioside E	Others	Others	13090	13222.6	3780.72	3783.55	13340	10347.4	29595.8	29585.1	26670
Lmxn004090	525.16	161.02	526.169	C24H30O13	[M-H]-	-	6''-O-Caffeoylharpagide	Terpenoids	Terpene	0	0	0	6066.06	15115.4	11076.1	84513.1	98677.3	125760
Cmsn001914	525.2	179.07	526.205	C25H34O12	[M-H]-	-	7R,8S-erythro-3',4,9,9'-tetrahydroxy-3-methoxy-8-O-4'-neolignan-7-O-glucopyr-anoside,	Lignans and Coumarins	Lignans	10446.7	9890.49	21670	270005	273340	286670	698372	727018	463340
MWSHY0043	531.18	369.14	530.179	C27H30O11	[M+H]+	-	Icariside I	Flavonoids	Flavonols	1.92419e+07	1.9326e+07	2.0312e+07	1.19218e+07	9.70862e+06	1.25703e+07	1.31891e+07	3.39383e+06	1.46153e+07
Cmyp006774	531.19	385.13	530.179	C27H30O11	[M+H]+	-	Caohuoside C	Flavonoids	Flavonols	2.33157e+06	2.62479e+06	2.33155e+06	566024	765134	851622	279455	220622	272817
Cmyp005583	531.19	369.14	530.179	C27H30O11	[M+H]+	-	Wushanicariin	Flavonoids	Flavonols	1.24529e+07	1.66411e+07	13398192	1.81691e+07	1.04216e+07	1.52837e+07	1.50076e+07	7.23353e+06	1.25554e+07
Wdgp005371	531.23	369.18	530.226	C27H34N2O9	[M+H]+	C03470	strictosidine	Alkaloids	Plumerane	2.79612e+07	1.36815e+07	2.64537e+07	2.33827e+07	2.68337e+07	2.45376e+07	2.45768e+07	3.47107e+07	11981680
Lmbn001181	531.14	531.13	532.143	C22H28O15	[M-H]-	-	Fraxetin-7,8-di-O-glucoside	Lignans and Coumarins	Coumarins	249660	301919	287292	115634	124835	50167.9	149940	178066	185410
Wmhn005209	531.09	369.05	532.158	C26H28O12	[M-H]-	-	4,5,8-Trihydroxy-α-tetralone 5-O-D-[6'-O-(4''-propionyloxybenzoyl)]glucoside	Quinones	Quinones	1.25519e+06	1.22866e+06	1.15228e+06	304124	278907	363199	268707	264467	429103
Hmzp006046	533.17	371.11	532.158	C26H28O12	[M+H]+	-	Sesaminol 2-O-Beta-D-Glucoside	Lignans and Coumarins	Lignans	550013	790917	1.7263e+06	402717	293603	444055	0	0	0
Hmsn003721	531.33	531.33	532.34	C31H48O7	[M-H]-	-	2,3,23-Trihydroxyolean-12-ene-28,29-dioic acid 29-methyl ester (Phytolaccagenin)	Terpenoids	Triterpene	167693	126998	163891	85530.2	124987	132663	81455.9	110885	94300.5
pmp000587	535.11	287.05	534.101	C24H22O14	[M+H]+	C10103	Luteolin-7-O-(6''-malonyl)glucoside*	Flavonoids	Flavones	1466670	1891670	1493340	4559320	3674560	2800765	2293340	2393340	3023830
Lmdp004892	535.11	287.05	534.101	C24H22O14	[M+H]+	-	Kaempferol-3-O-(6''-malonyl)galactoside*	Flavonoids	Flavonols	1303340	1263340	791670	2285005	2809340	2790480	1841670	1.19442e+06	1991670
Lmmp003817	535.11	287.05	534.101	C24H22O14	[M+H]+	-	Kaempferol-3-O-(6''-malonyl)glucoside*	Flavonoids	Flavonols	741590	842424	866670	1.26501e+06	1.67078e+06	1.56109e+06	1960005	1.09359e+06	1.08717e+06
Labp005025	535.14	287.09	534.137	C25H26O13	[M+H]+	-	Malonyl isoSakuranin	Flavonoids	Flavanones	19346.4	125005	33340	205005	165438	127314	214481	132804	212188
Hmln002100	535.18	373.13	536.189	C26H32O12	[M-H]-	-	Nortrachelogenin-4-O-glucoside	Lignans and Coumarins	Lignans	6670	26670	15005	170005	86670	108340	146670	141670	150005
pmn001375	535.182	373.129	536.189	C26H32O12	[M-H]-	-	1-Hydroxypinoresinol-1-O-Glucoside	Lignans and Coumarins	Lignans	76915.1	56670	86465.4	116065	170645	199266	585358	505391	502255
Lacn004858	535.18	373.13	536.189	C26H32O12	[M-H]-	-	Phellavin	Flavonoids	Flavanonols	76915.1	56670	86465.4	116065	170645	199266	585358	505391	502255
Cmbn003318	537.16	161.03	538.169	C25H30O13	[M-H]-	-	5-Hydroxy-10-O-(p-methoxycinnamoyl)adoxosidic acid	Terpenoids	Monoterpenoids	1670	17228.6	22784.5	73871.1	40340.6	35744.9	163105	157371	110175
Lchn000012	537.2	327.12	538.205	C26H34O12	[M-H]-	-	Alangilignoside D	Others	Others	307533	287624	269753	534438	522142	494141	1.58729e+06	1.45992e+06	1286670
Zmdn003480	537.2	375.15	538.205	C26H34O12	[M-H]-	-	Cycloolivil-6-O-glucoside	Lignans and Coumarins	Lignans	2150005	774622	1079871	527142	545349	1305005	1.64996e+06	1.70704e+06	1.83067e+06
Lmdn001925	537.2	375.15	538.205	C26H34O12	[M-H]-	-	Olivil-4'-O-glucoside	Lignans and Coumarins	Lignans	1.60071e+06	2.1905e+06	1389271	557698	756896	829405	3.03383e+06	1.42481e+06	2237105
Sayp004832	547.18	385.13	546.174	C27H30O12	[M+H]+	-	Phyllamyricoside B	Lignans and Coumarins	Lignans	605005	1.93245e+06	2.42603e+06	910475	1.8049e+06	547587	2.73794e+06	1.86009e+06	2.01371e+06
Smgp004547	547.23	385.17	546.221	C27H34N2O10	[M+H]+	-	3α-Dihydrocadambine*	Alkaloids	Plumerane	361670	391670	395005	1380005	1386670	1950005	1506670	1480005	1848340
Lmhp002903	547.23	385.18	546.221	C27H34N2O10	[M+H]+	-	3β-Dihydrocadambine*	Alkaloids	Alkaloids	4.2464e+06	2.20596e+06	3.99577e+06	718340	3.29762e+06	1.96582e+06	2.10995e+06	1.29227e+06	1.76166e+06
pmb0608	549.12	301.07	548.117	C25H24O14	[M+H]+	-	Chrysoeriol-7-O-(6''-malonyl)glucoside	Flavonoids	Flavones	668.995	4777.11	10005	30792.7	48972.7	61670	4.10187e+06	3.89367e+06	3.48079e+06
Zmhp006502	549.12	301.07	548.117	C25H24O14	[M+H]+	-	Kaempferide-3-O-(6''-malonyl)glucoside	Flavonoids	Flavonols	1.47833e+07	1.36108e+07	1.38786e+07	7.12048e+06	5.63184e+06	6.04988e+06	4.24577e+06	3.90761e+06	3.94378e+06
Lamp006438	549.16	301.11	548.152	C26H28O13	[M+H]+	-	Astrapterocarpan-3-O-malonyl glucoside	Flavonoids	Other Flavonoids	1.49571e+07	1.55129e+07	1.39431e+07	5.98658e+06	6.33349e+06	6.49055e+06	4.138e+06	3.68066e+06	3.71396e+06
pmn001459	547.17	205.05	548.174	C23H32O15	[M-H]-	-	Sibiricose A6	Phenolic acids	Phenolic acids	139348	62180.6	106766	264486	312853	391185	178340	127142	142254
pmp000980	549.2	387.14	548.189	C27H32O12	[M+H]+	-	Maohuoside A	Flavonoids	Flavonols	761778	526168	556373	573301	612991	649745	1.49038e+06	1.51244e+06	1.31911e+06
Hmln002321	549.09	300.03	550.096	C24H22O15	[M-H]-	C12638	Quercetin-3-O-(6''-O-malonyl)glucoside	Flavonoids	Flavonols	5005	3340	3008	13031	10005	15647.5	4187.02	16314.8	20005
pmp000589	551.1	303.05	550.096	C24H22O15	[M+H]+	-	Quercetin-7-O-(6''-malonyl)glucoside	Flavonoids	Flavonols	36793.4	44369.6	67088.3	57353.6	95005	73583.6	93340	71418.5	93340
Zbsp005715	551.14	303.09	550.132	C25H26O14	[M+H]+	-	Hesperetin-7-O-(6''-malonyl)glucoside	Flavonoids	Flavanones	0	0	0	3653.44	3340	6571.38	128424	133531	112372
Saln003605	549.16	489.16	550.169	C26H30O13	[M-H]-	-	3'-O-Feruloyl Swertiamarin	Terpenoids	Monoterpenoids	10287	14991.6	5005	37634.2	23521.4	31670	123340	142048	128875
Hmln002355	549.2	387.15	550.205	C27H34O12	[M-H]-	-	5'-Methoxymatairesinoside	Lignans and Coumarins	Lignans	5125.23	8599.09	15225	19974	6162.06	11670	26693.3	33425.9	33420
Wadn006082	551.12	353.07	552.127	C28H24O12	[M-H]-	-	methyl lithospermate	Phenolic acids	Phenolic acids	303390	260224	253502	193399	180337	163245	142283	150308	147013
Wbtn007403	551.13	515.15	552.148	C25H28O14	[M-H]-	-	3-{[4,5-dihydroxy-6-(hydroxymethyl)-3-[(3,4,5-trihydroxy-6-methyloxan-2-yl)oxy]oxan-2-yl]oxy}-1,7-dihydroxyxanthen-9-one	Flavonoids	Other Flavonoids	2.73645e+06	2.73626e+06	2.84596e+06	1.97958e+06	1.73737e+06	1.80351e+06	1.50702e+06	1.37769e+06	1.38905e+06
Lcyn000106	551.18	193.05	552.184	C26H32O13	[M-H]-	-	Dichotomoside A	Lignans and Coumarins	Lignans	29155	23582.5	40005	93340	120005	96670	221670	248340	208340
Lmmn002828	551.21	419.17	552.221	C27H36O12	[M-H]-	-	Lyoniresinol-9'-O-xyloside (Lyoniside)	Lignans and Coumarins	Lignans	13616.7	11469.8	5214.17	18870.4	45005	42739.8	188556	155315	104756
Yamn004631	551.21	389.16	552.221	C27H36O12	[M-H]-	-	viburfordosides G	Lignans and Coumarins	Lignans	20005	18340	11670	18798.3	34546.3	84543.3	131970	288310	238168
Zmjn004847	553.23	505.21	554.236	C27H38O12	[M-H]-	-	Ssioriside	Lignans and Coumarins	Lignans	6670	5005	5292.4	11645.9	7407.46	9531.35	493192	394764	298362
Qmjp012113	557.38	465.33	556.376	C34H52O6	[M+H]+	-	Hypericumoxide N(ISO)	Others	Others	16749.9	14089.1	21961.7	7571.57	9347.94	11620.4	4188.8	4686.19	10251.1
pma0702	558.28	207.07	557.274	C29H39N3O8	[M+H]+	C21170	N1,N8-Bis(sinapoyl)spermidine	Alkaloids	Phenolamine	2.9426e+06	4.41498e+06	2.47687e+06	1.79492e+07	1.49957e+07	1.52774e+07	2.20346e+07	2.67498e+07	2.31535e+07
Lacn007285	557.16	353.1	558.174	C28H30O12	[M-H]-	-	"""6""""'-O-AcetylAmurensin"""	Flavonoids	Flavonols	10933.6	9560.37	12973.1	127401	115297	129296	41622.7	50148.5	47425.2
Lacn006441	559.18	327.12	560.189	C28H32O12	[M-H]-	-	"""6""""-O-Acetylphellamurin"""	Flavonoids	Flavanonols	6083.62	6136.08	2772.21	11825.6	17717.5	9480.75	13934.2	7588.17	15606.1
pmb3032	561.12	329.1	562.132	C26H26O14	[M-H]-	-	Tricin-7-O-(2''-Malonyl)rhamnoside	Flavonoids	Flavones	0	0	0	0	0	0	18273	24782.2	21360.1
Wmkn002777	561.16	267.07	562.169	C27H30O13	[M-H]-	-	7-Hydroxy-3''-methoxy-isoflavone-7-primeveroside	Flavonoids	Isoflavones	0	0	0	26233.2	36670	28340	198158	219411	261670
pmp000981	563.21	401.12	562.205	C28H34O12	[M+H]+	-	Caohuoside D	Flavonoids	Flavonols	80016.7	88707.1	95062.3	257280	283580	249063	270517	256217	289582
Lmhp002748	563.22	401.17	562.216	C27H34N2O11	[M+H]+	-	3β-Isodihydrocadambine 4-oxide	Alkaloids	Alkaloids	117200	242413	143340	210296	201086	160814	242545	255768	297243
Zbsp004894	565.12	317.07	564.111	C25H24O15	[M+H]+	-	3'-O-Methyltricetin-7-O-(6''-malonyl)glucoside*	Flavonoids	Flavones	16670	8738.82	5005	9711.52	10205.4	18340	29125.8	17537.8	21322.1
Zmhp005139	565.12	317.07	564.111	C25H24O15	[M+H]+	-	Tamarixetin-3-O-(6''-malonyl)glucoside*	Flavonoids	Flavonols	16670	3340	13804	45646.1	24522.4	38154	206895	221590	223964
Hmcp001858	565.15	287.05	564.148	C26H28O14	[M+H]+	-	Kaempferol-3-O-arabinoside-7-O-rhamnoside	Flavonoids	Flavonols	6670	7642.64	15229.9	5081.01	8938.38	11491.7	2521.7	12766.4	19152.7
Zbgp004340	565.16	433.11	564.148	C26H28O14	[M+H]+	-	Genistein-8-C-glucoside-O-apiosyl	Flavonoids	Isoflavones	116486	246670	206670	1228340	626840	980005	1.68745e+06	5287450	2.69845e+06
Saln000494	563.18	503.16	564.184	C27H32O13	[M-H]-	-	6-O-E-P-Methoxycinnamoyl Scandoside Methyl Ester	Terpenoids	Monoterpenoids	1.12204e+06	1.19909e+06	1.43054e+06	6.40906e+06	6.63527e+06	6.1979e+06	2.33836e+06	2.31924e+06	2.49426e+06
ZBN0103	565.083	316.023	566.091	C24H22O16	[M-H]-	-	Myricetin-3-O-(6''-malony)glucoside	Flavonoids	Flavonols	3340	30348.6	5005	56670	65005	123340	5005	8436.71	8340
Lcsn000622	573.29	513.27	574.299	C28H46O12	[M-H]-	-	Tricalysioside O	Terpenoids	Ditepenoids	77037.6	77379.5	76605.9	257663	261257	343364	351813	403228	404861
Zbyn004323	575.1	423.09	576.11	C26H24O15	[M-H]-	-	2,6-di-O-galloylarbutin	Lignans and Coumarins	Coumarins	0	0	0	0	0	0	63400.4	68201.6	43826.6
Lamp006750	579.13	331.08	578.127	C26H26O15	[M+H]+	-	3-[(3,4-dihydroxyphenyl)methylidene]-5,7-dihydroxy-6-methoxy-2h-1-benzopyran-4-one malonyl glucoside	Flavonoids	Other Flavonoids	6670	4664.99	2193.38	18245.3	35005	60005	1.93964e+06	1.90993e+06	1.66333e+06
Zmxp005470	579.13	331.08	578.127	C26H26O15	[M+H]+	-	Tricin-7-O-(6''-O-malonyl)glucoside	Flavonoids	Flavones	5005	3340	3340	28461.4	32839.4	17516.4	1.62738e+06	1.69559e+06	1.88562e+06
pme0436	577.14	407.08	578.142	C30H26O12	[M-H]-	-	Procyanidin B3	Tannins	Proanthocyanidins	88001	103321	89874.7	30645.7	33902.3	37844.7	1.71614e+06	1.90815e+06	1.83094e+06
mws0836	577.14	425.09	578.142	C30H26O12	[M-H]-	-	Procyanidin B1	Tannins	Proanthocyanidins	64428.6	66252.7	62282.3	24362	29172.3	24442.3	1.24137e+06	1.41112e+06	1.19196e+06
Lmpp003930	579.15	271.06	578.142	C30H26O12	[M+H]+	-	Apigenin-7-O-(6''-p-Coumaryl)glucoside	Flavonoids	Flavones	9411.27	15681.3	18340	18478	1670	5005	45537.8	32531.5	29220.5
pme0434	577.14	407.08	578.142	C30H26O12	[M-H]-	C17639	Procyanidin B2	Tannins	Proanthocyanidins	13340	3340	1670	18499.8	15859.9	22240.3	1.97215e+06	1.60835e+06	1.39945e+06
Lssp210081	579.15	127.04	578.142	C30H26O12	[M+H]+	-	Procyanidin B5	Tannins	Proanthocyanidins	48456.5	48471.5	62550.4	28000.9	15141.1	22201.8	688929	911942	956086
pmn001667	577.14	407.08	578.142	C30H26O12	[M-H]-	C10238	Procyanidin B4	Tannins	Proanthocyanidins	0	0	0	0	0	0	90005	46670	113340
Lajp003377	579.15	127.04	578.142	C30H26O12	[M+H]+	-	Fisetinidol-(4α,6)-gallocatechin	Flavonoids	Flavanols	6670	13891.2	16670	15005	30005	13340	740393	679365	941670
Wcdp003593	579.15	409.09	578.142	C30H26O12	[M+H]+	-	2-(3,4-dihydroxyphenyl)-4-[2-(3,4-dihydroxyphenyl)-3,5,7-trihydroxy-3,4-dihydro-2h-1-benzopyran-8-yl]-3,4-dihydro-2h-1-benzopyran-3,5,7-triol	Others	Others	3340	15005	16670	15005	20326.2	27098.2	612951	781651	750162
pme3227	579.17	433.11	578.164	C27H30O14	[M+H]+	C12628	Vitexin-2''-O-rhamnoside	Flavonoids	Flavones	12150870	12572960	6.89203e+06	6216440	4.69144e+06	6683390	3.59041e+06	4674025	5215850
Lmyp004963	579.17	415.11	578.164	C27H30O14	[M+H]+	-	Apigenin-6-C-(2''-rhamnosyl)glucoside	Flavonoids	Flavones	44966.1	63340	36318.5	4589.75	6670	3340	16773	20005	15005
MWSHY0201	579.17	287.06	578.164	C27H30O14	[M+H]+	C16981	Kaempferol-3,7-O-dirhamnoside (Kaempferitrin)	Flavonoids	Flavonols	3.84719e+07	3.62685e+07	4.79055e+07	2.29999e+07	3.6174e+07	1.99746e+07	2.4168e+07	1.57616e+07	1.27597e+07
pmp000238	581.15	383.07	580.143	C26H28O15	[M+H]+	-	Luteolin-6-C-arabinoside-7-O-glucoside	Flavonoids	Flavones	0	0	0	4824.3	9178.08	29718.6	22454.2	80430.1	21939
mws0046	579.17	271.06	580.179	C27H32O14	[M-H]-	C09789	Naringenin-7-O-Neohesperidoside(Naringin)*	Flavonoids	Flavanones	11670	11670	18340	11450.9	22899.9	55005	275005	305005	219318
mws1066	579.17	271.06	580.179	C27H32O14	[M-H]-	C09793	Naringenin-7-O-Rutinoside(Narirutin)*	Flavonoids	Flavanones	3180.35	3340	2085.5	4166.53	5254.01	8422.96	36670	45005	26241.7
Hahn002315	579.21	417.16	580.216	C28H36O13	[M-H]-	-	syringaresinol-4-O-β-D-glucopyranoside	Lignans and Coumarins	Lignans	1700005	615005	526670	3.48968e+06	1.50525e+06	3.0746e+06	3.74767e+06	5928285	6.12629e+06
MWSHC2047	579.21	417.16	580.216	C28H36O13	[M-H]-	C10890	Syringaresinol-4'-O-glucoside; Acanthoside B	Lignans and Coumarins	Lignans	1853340	423340	760005	3.61982e+06	1.79732e+06	4420420	3.80947e+06	5966905	4.48498e+06
Lazn004429	581.22	329.14	582.231	C28H38O13	[M-H]-	-	(2S,3R,4S,6S)-2-[4-[(1R,2R)-1,3-Dihydroxy-2-[4-[(E)-3-hydroxyprop-1-enyl]-2,6-dimethoxyphenoxy]propyl]-2,6-dimethoxyphenoxy]-6-(hydroxymethyl)oxane-3,4-diol	Lignans and Coumarins	Lignans	2.44894e+06	2.77084e+06	3.70643e+06	5341605	4.11651e+06	3.32779e+06	4.92179e+06	4.47978e+06	5.65456e+06
Yarn004381	581.22	329.14	582.231	C28H38O13	[M-H]-	-	Tortoside B	Lignans and Coumarins	Lignans	3424570	3.21181e+06	3.92019e+06	6630445	5519965	3.92895e+06	5.18546e+06	5.03618e+06	5.55973e+06
Lhyp112511	581.22	329.14	582.231	C28H38O13	[M-H]-	-	Rumphioside B	Terpenoids	Ditepenoids	2.39139e+06	2.85906e+06	2.18612e+06	3.38998e+06	3.09835e+06	3.74514e+06	5.46568e+06	5.45758e+06	4.32581e+06
pmb0492	584.28	325	583.268	C34H37N3O6	[M+H]+	-	N',N'',N'''-p-Coumaroyl-cinnamoyl-caffeoyl spermidine	Alkaloids	Phenolamine	96106.5	107139	158990	43792.4	76470.7	62861.1	20543.6	20507.3	27955.1
Lazn006735	583.22	535.2	584.226	C31H36O11	[M-H]-	-	Erythro-Guaiacylglycerol-β-O-4'-dehydrodisinapyl Ether	Lignans and Coumarins	Lignans	7328.38	4586.07	8450.64	141765	129057	120867	89069.9	105358	115495
Ladp009894	585.23	423.18	584.226	C31H36O11	[M+H]+	-	2,3-Dihydroauriculatin glucoside	Flavonoids	Isoflavones	3926.62	12843.7	3775.22	10880.1	6568.35	7042.16	1.9718e+06	2.31622e+06	2.27301e+06
ZBN0058	585.088	301.04	586.096	C27H22O15	[M-H]-	-	Quercetin-3-O-(2''-O-galloyl)Arabinoside	Flavonoids	Flavonols	3340	5748.9	5258.88	11094	20005	18540.3	5527.52	10509.9	8340
Lacp006108	587.17	339.12	586.169	C29H30O13	[M+H]+	-	6-Prenylapigenin malonyl glucoside	Flavonoids	Flavones	7332.7	1503	12018.8	17213.9	14025.3	30943.2	1.1742e+06	1.03948e+06	1.03364e+06
Zmxn004029	585.23	195.07	586.241	C31H38O11	[M-H]-	-	7,8-Dihydro-Buddlenol B(erythro)	Phenolic acids	Phenolic acids	6636.02	3582.7	6723.69	6670	8524.61	11043.4	18995.3	11035.7	35344.4
Yaln005580	585.24	537.21	586.241	C31H38O11	[M-H]-	-	23-Hydroxytoonacilide	Terpenoids	Triterpene	30012.1	34328.9	53677.4	256313	307897	314092	217327	222353	510005
Lazn006001	585.23	537.21	586.241	C31H38O11	[M-H]-	-	Dihydrobuddlenol B	Lignans and Coumarins	Lignans	51058.7	42794.8	30078.9	286856	289984	274140	223082	236427	212694
Zmxn003874	585.23	537.21	586.241	C31H38O11	[M-H]-	-	7,8-Dihydro-Buddlenol B(threo)	Phenolic acids	Phenolic acids	41194.7	49246.2	35798.9	248883	242317	270399	191067	243519	207984
Lajp006634	593.15	345.1	592.143	C27H28O15	[M+H]+	-	3',5'-dihydroxy-5,7,4'-trimethoxyflavone malonyl glucoside	Flavonoids	Flavones	4743.16	12190.7	5005	14212.8	10479.7	10005	61151.7	75502	88998.1
Labp005057	595.13	347.08	594.122	C26H26O16	[M+H]+	-	Limocitrin malonyl glucoside	Flavonoids	Flavonols	1670	1670	3243.81	28340	6484.1	5005	15005	15005	16505.5
Lahp002857	595.15	409.09	594.137	C30H26O13	[M+H]+	-	Epicatechin-(4β->8)-epigallocatechin	Flavonoids	Flavanols	21891	40005	30005	0	0	0	121670	120005	115005
MWSslk146	595.17	433.12	594.159	C27H30O15	[M+H]+	-	4'-O-Glucosylvitexin	Flavonoids	Flavones	68340	172744	258520	328340	415005	473340	189507	167294	70005
Wbmp003752	595.17	287.06	594.159	C27H30O15	[M+H]+	-	Cimicifugic acid E-glucose	Phenolic acids	Phenolic acids	935005	1175005	853340	996670	900005	765005	19427495	23116015	21611435
Lmnp002413	595.17	449.11	594.159	C27H30O15	[M+H]+	-	Luteolin-6-C-glucoside-7-O-rhamnoside	Flavonoids	Flavones	1528340	1170005	1618340	556670	615005	396670	580005	706670	429549
Lmsn002815	593.15	285.04	594.159	C27H30O15	[M-H]-	C21833	Kaempferol-3-O-rutinoside(Nicotiflorin)	Flavonoids	Flavonols	35005	43340	28340	26670	25005	11670	23340	38340	23340
Zmjp003291	595.17	433.12	594.159	C27H30O15	[M+H]+	-	Vitexin-2''-O-galactoside	Flavonoids	Flavones	71670	78340	215642	318340	436670	355005	88340	113340	110005
Zbsp003407	595.17	427.1	594.159	C27H30O15	[M+H]+	C10195	Apigenin-6,8-di-C-glucoside (Vicenin-2)	Flavonoids	Flavones	68340	76670	73340	24570	35005	11709.4	85005	73340	88340
Zajp002650	595.16	577.16	594.159	C27H30O15	[M+H]+	-	Vitexin-7-O-glucoside	Flavonoids	Flavones	23340	16670	23340	10005	11670	15005	28340	19584.6	23458.7
Hmcp001829	595.16	303.04	594.159	C27H30O15	[M+H]+	-	Quercetin-3,7-Di-O-rhamnoside	Flavonoids	Flavonols	4073795	4243525	3316095	1191670	1651670	1966670	1711670	1660005	1311670
Lmsp004670	595.17	287.06	594.159	C27H30O15	[M+H]+	-	Kaempferol-3-O-glucoside-7-O-rhamnoside	Flavonoids	Flavonols	124811	143451	138340	195005	136670	181670	155644	121181	220703
Cmxp003140	595.28	403.18	594.273	C36H38O6N2	[M+H]+	-	Khyberine	Alkaloids	Isoquinoline alkaloids	18340	28340	41670	18502.8	11670	11670	576670	227740	530005
Cmxp002841	595.28	403.18	594.273	C36H38O6N2	[M+H]+	-	Chitraline	Alkaloids	Isoquinoline alkaloids	14666.9	27411.3	23340	6804.8	23340	20005	880005	498340	523340
Zbsp004136	597.14	303.05	596.138	C26H28O16	[M+H]+	-	Quercetin-3-O-(6''-O-arabinosyl)glucoside*	Flavonoids	Flavonols	14860120	14417420	13424995	11064165	10163920	10270900	5600475	4144780	4618395
Lmjp002596	597.14	303.05	596.138	C26H28O16	[M+H]+	C12637	Quercetin-3-O-sambubioside*	Flavonoids	Flavonols	16286670	18237495	17268900	12713350	11407705	10334400	2944860	3842060	3665935
Zahp003766	597.15	303.05	596.138	C26H28O16	[M+H]+	-	Quercetin 3-O-glucoside 7-O-xyloside	Flavonoids	Flavonols	16115785	19310720	10387040	11970655	11889820	11210240	3800595	4654900	3108005
Lmtp004044	597.14	303.04	596.138	C26H28O16	[M+H]+	-	Quercetin-3-O-apiosyl(1→2)galactoside*	Flavonoids	Flavonols	16693910	16391210	13705910	10599630	11829230	12110390	3128630	4215800	4642730
Zbn004415	595.13	300.03	596.14	C26H28O16	[M-H]-	-	5,6-Dihydroxylucidin-3β-primeveroside	Quinones	Anthraquinone	766670	766670	791670	701670	715005	342656	166746	124561	561670
Wagp004314	599.2	431.13	598.19	C27H34O15	[M+H]+	-	Phloretin 3',5'-Di-C-Glucoside	Flavonoids	Flavones	11389410	14676105	13586770	2929410	2158340	3995930	1593340	2418340	2173340
Lazn003564	597.22	375.14	598.226	C28H38O14	[M-H]-	-	Picraquassioside C	Lignans and Coumarins	Lignans	411670	443340	575005	12656065	12403225	7647150	21336375	24444145	29482150
ZBN0048	599.104	447.094	600.112	C28H24O15	[M-H]-	-	Kaempferol-3-O-(6''-galloyl)glucoside*	Flavonoids	Flavonols	18812	18441	21793	46670	35005	35005	6670	10005	4683.12
ZBN0047	599.104	447.094	600.112	C28H24O15	[M-H]-	-	Kaempferol-3-O-(2''-galloyl)galactoside*	Flavonoids	Flavonols	0	0	0	15070.6	3340	6670	0	0	0
Yaan003788	599.23	377.16	600.242	C28H40O14	[M-H]-	-	[(2R,3R,4S,5S)-4-hydroxy-5-(hydroxymethyl)-2-[[(2R,3S,4S,5R,6S)-3,4,5-trihydroxy-6-[2-[(1R)-4-methylcyclohex-3-en-1-yl]propan-2-yloxy]oxan-2-yl]methoxy]oxolan-3-yl]3,4,5-trihydroxybenzoate	Others	Others	690005	431670	408340	1.12379e+06	1.06974e+06	1.11592e+06	3.75306e+06	3.61935e+06	3.13386e+06
Laxp005313	603.17	355.12	602.164	C29H30O14	[M+H]+	-	Yukovanol malonyl glucoside	Flavonoids	Flavonols	1.89703e+06	1.78042e+06	2.11719e+06	3.50924e+06	3.23219e+06	3.35605e+06	931793	976254	921644
Hmgp002121	609.18	463.08	608.153	C31H28O13	[M+H]+	-	Hispidulin-7-O-(6''-O-p-Coumaroyl)Glucoside	Flavonoids	Flavones	90209.8	212083	191821	422899	108340	525091	2.53409e+06	2.30054e+06	2.91746e+06
Zbnp004262	609.18	463.12	608.174	C28H32O15	[M+H]+	-	Diosmetin-8-C-(2''-O-rhamnosyl)glucoside	Flavonoids	Flavones	179949	81652.9	215465	552753	570654	541095	3.27662e+06	2.69741e+06	3.06396e+06
Lmdp004267	611.14	147.04	610.132	C30H26O14	[M+H]+	-	Quercetin-3-O-(6''-O-p-Coumaroyl)glucoside	Flavonoids	Flavonols	24550.2	38634.8	20005	22656.5	18883	18247.5	85005	54000.4	51809.3
Lmmp000897	611.14	287.05	610.132	C30H26O14	[M+H]+	-	Gallocatechin-(4α→8)-gallocatechin	Flavonoids	Flavanols	1.00158e+06	891414	1.01828e+06	444240	462135	833340	527828	1.32001e+06	871383
Lmbp002592	611.16	287.05	610.153	C27H30O16	[M+H]+	-	Kaempferol-3,7-O-diglucoside	Flavonoids	Flavonols	3312655	5165235	1.8457e+06	3259315	2749340	3329865	893210	1190005	1.18955e+06
Lmbp002336	611.16	303.05	610.153	C27H30O16	[M+H]+	-	Quercetin-3-O-(2''-O-rhamnosyl)galactoside	Flavonoids	Flavonols	141670	83340	131670	246459	228338	240010	96782.7	156137	70956.4
Hmcp001598	611.16	317.06	610.153	C27H30O16	[M+H]+	-	Isorhamnetin-3-O-(2''-O-xylosyl)glucoside	Flavonoids	Flavonols	131887	178255	214314	173340	240005	215005	76670	48340	103340
Lmmp003091	611.16	303.05	610.153	C27H30O16	[M+H]+	C17563	Quercetin-3-O-(4''-O-glucosyl)rhamnoside*	Flavonoids	Flavonols	133665	136138	246670	127776	131615	144387	116906	142082	143983
MWSHY0067	611.16	303.05	610.153	C27H30O16	[M+H]+	C05625	Quercetin-3-O-rutinoside (Rutin)*	Flavonoids	Flavonols	133665	136138	246670	127776	131615	144387	116906	142082	143983
Zbjp003056	611.16	449.11	610.153	C27H30O16	[M+H]+	-	Orientin-7-O-glucoside*	Flavonoids	Flavones	40905.6	16670	29321.2	125005	78340	76670	234520	121984	141618
Zmxp003107	611.16	287.06	610.153	C27H30O16	[M+H]+	-	Luteolin-7,3'-di-O-glucoside	Flavonoids	Flavones	3655580	8996485	4922885	4401330	3548645	2996355	1890005	1.78896e+06	1.94816e+06
Zbzp003056	611.17	449.11	610.153	C27H30O16	[M+H]+	-	Isoorientin-7-O-glucoside*	Flavonoids	Flavones	58985.7	45793	135005	165005	223192	220704	234503	208053	224869
Hmpp002612	611.16	287.05	610.153	C27H30O16	[M+H]+	-	Luteolin-7-O-gentiobioside	Flavonoids	Flavones	3774690	7065220	4517635	4356225	3128630	3333310	1.38064e+06	1.64733e+06	2.12255e+06
Xmyp005599	611.16	287.06	610.153	C27H30O16	[M+H]+	-	Kaempferol-3-O-galactoside-4'-O-glucoside	Flavonoids	Flavonols	0	0	0	133340	62070.9	179949	128664	70005	130005
Wbmp003345	609.15	447.1	610.153	C27H30O16	[M+H]+	-	Cimicifugic acid A-glucose	Phenolic acids	Phenolic acids	109237	88643.4	85962.9	45667.4	66970.8	95804.2	101179	77899.4	81482.5
Lmsp004166	611.16	303.05	610.153	C27H30O16	[M+H]+	-	Quercetin-3-O-glucoside-7-O-rhamnoside*	Flavonoids	Flavonols	0	0	0	971670	600005	806670	0	0	0
pmn001583	609.15	300.03	610.153	C27H30O16	[M-H]-	-	Quercetin-3-O-robinobioside	Flavonoids	Flavonols	0	0	0	262282	332776	706670	5190.59	8340	13340
Lmjp002461	611.16	303.05	610.153	C27H30O16	[M+H]+	-	Quercetin-3-O-neohesperidoside*	Flavonoids	Flavonols	170005	131670	212853	132889	558340	120111	119501	73434.3	160475
Zbjn004215	609.15	285.04	610.154	C27H30O16	[M-H]-	C12634	Kaempferol-3-O-sophoroside	Flavonoids	Flavonols	183340	165005	141670	33240.2	44659.8	29061.4	57021.8	93340	51840.6
Zmhn002032	609.18	447.13	610.19	C28H34O15	[M-H]-	-	4-O-(6'-O-Glucosylcaffeoylglucosyl)-4-hydroxybenzyl alcohol	Phenolic acids	Phenolic acids	0	0	0	15005	11670	21670	25398.8	15031	28340
Sakn004616	609.19	447.15	610.19	C28H34O15	[M-H]-	-	Conandroside	Phenolic acids	Phenolic acids	13633.4	15005	8373.12	4218.6	11495	7346.36	25142.3	20934	14758.7
MWSHY0116	611.2	303.09	610.19	C28H34O15	[M+H]+	C09755	Hesperetin-7-O-rutinoside (Hesperidin)*	Flavonoids	Flavanones	1670	8054.53	15491.9	10851.9	8518.64	12177.9	16236.5	26670	6719.41
MWSHY0019	611.2	303.09	610.19	C28H34O15	[M+H]+	C09806	Hesperetin-7-O-neohesperidoside(Neohesperidin)*	Flavonoids	Flavanones	15400.7	11189	13033.4	6498.49	8340	7582.66	15405.7	10005	12305.5
Zbjp001957	611.16	287.06	611.161	C27H31O16+	[M]+	C08639	Cyanidin-3,5-O-diglucoside (Cyanin)*	Flavonoids	Anthocyanidins	97361.6	76938.9	101216	33831.3	21976.8	25976.8	196364	214348	199368
Lcyp000689	611.16	287.06	611.161	C27H31O16+	[M]+	-	Cyanidin-3-O-gentiobioside*	Flavonoids	Anthocyanidins	43340	41462.4	50895.8	13340	20406	12366.3	133035	117781	126661
Lmsp004521	613.12	147.04	612.111	C29H24O15	[M+H]+	-	1-O-Cinnamoyl-4,6-(S)-HHDP-β-D-glucose	Phenolic acids	Phenolic acids	86184.5	58421.5	48720	49437.4	49078.1	83238.8	15281.5	14225.1	39985.3
ZBN0126	615.099	301.04	616.106	C28H24O16	[M-H]-	-	Quercetin-3-O-(6''-O-galloyl)glucoside*	Flavonoids	Flavonols	72597.6	60129	93580.4	724062	636857	716009	275560	461670	505005
MWSN0095	615.099	301.04	616.106	C28H24O16	[M-H]-	-	Quercetin-3-O-(2''-O-galloyl)galactoside*	Flavonoids	Flavonols	52801.6	67215.5	93155	803258	645515	558031	400005	326670	418340
ZBN0127	615.099	301.04	616.106	C28H24O16	[M-H]-	-	Quercetin-3-O-(2''-O-galloyl)glucoside	Flavonoids	Flavonols	78253.6	56122	71137.2	878052	594528	612127	287584	400005	403340
Lmjp004247	617.19	147.04	616.179	C30H32O14	[M+H]+	-	13-O-p-Coumaroylplumieride	Terpenoids	Monoterpenoids	126670	83340	66670	63340	36670	65034.8	125005	111130	131670
Cmyp004969	621.19	287.06	620.174	C29H32O15	[M+H]+	-	Sutchuenoside A	Flavonoids	Flavonols	4872.87	8340	5005	8255.5	1670	6670	3.28668e+06	3.65873e+06	2.72852e+06
MWSslk136	623.2	315.1	622.19	C29H34O15	[M+H]+	-	Pectolinarin	Flavonoids	Flavones	279466	235014	243150	16670	11719.7	7136.61	75584.3	80369.6	64347.1
Rfmb26201	621.22	417.16	622.226	C30H38O14	[M-H]-	-	Syringaresinol-4'-O-(6''-acetyl)glucoside	Lignans and Coumarins	Lignans	8340	8340	8758.67	41735.4	55733.4	35787.6	97222.7	141670	223340
Wbmp003602	623.31	623.31	622.304	C38H42N2O6	[M+H]+	C09596	Obaberine	Alkaloids	Alkaloids	309812	31670	141420	147413	397062	165380	1.21942e+06	1.19298e+06	1805005
Zmxp002867	625.17	301.07	624.169	C28H32O16	[M+H]+	-	Chrysoeriol-5,7-di-O-glucoside	Flavonoids	Flavones	64591.2	46651.2	100471	18340	24008.7	14359.2	51595.3	25207.3	51602.4
MWSHY0135	625.18	317.08	624.169	C28H32O16	[M+H]+	-	Isorhamnetin-3-O-rutinoside (Narcissin)*	Flavonoids	Flavonols	39358	40708.7	15155.6	96483.6	40039.4	53124.7	40560.2	30304.7	31385.6
Lmnp002584	625.18	463.13	624.169	C28H32O16	[M+H]+	-	Hispidulin-8-C-(2''-O-glucosyl)glucoside	Flavonoids	Flavones	255005	235005	193340	139794	125676	106601	270266	252698	380051
HJAP026	625.18	463.13	624.169	C28H32O16	[M+H]+	-	Chrysoeriol-6-C-glucoside-4'-O-glucoside	Flavonoids	Flavones	263340	190005	202995	88235	127151	115802	160584	290114	313045
Lmsp004045	625.18	317.07	624.169	C28H32O16	[M+H]+	-	Isorhamnetin-3-O-glucoside-7-O-rhamnoside	Flavonoids	Flavonols	109770	70208.5	151670	181198	210548	172268	228413	172268	100837
HJAP120	625.17	317.07	624.169	C28H32O16	[M+H]+	-	Rhamnetin-3-O-Rutinoside*	Flavonoids	Flavonols	66007.4	38958.5	24467.9	68298.5	43285.4	70334.3	79961.8	37874.3	43984.9
Zmxp004480	625.18	301.07	624.169	C28H32O16	[M+H]+	-	Chrysoeriol-7-O-gentiobioside	Flavonoids	Flavones	202842	227677	111670	57913.2	50013.3	61845.5	50017.2	56584.2	60542.6
MWSprf050	625.21	317.1	624.205	C29H36O15	[M+H]+	C17393	Methylhesperidin	Flavonoids	Flavanones	110005	241670	58340	60615.2	170005	245005	51210.2	55188.5	44943.4
MWSN0096	625.14	300.028	626.148	C27H30O17	[M-H]-	C12667	Quercetin-3-O-sophoroside (Baimaside)	Flavonoids	Flavonols	21670	15005	11670	30135.4	50354.5	32327.1	58340	83340	31670
Zmcp002666	627.14	303.05	626.148	C27H30O17	[M+H]+	-	Quercetin-3,7-Di-O-glucoside*	Flavonoids	Flavonols	1.93311e+06	2.40716e+06	1.57058e+06	644327	657875	770963	174191	158304	158806
Hmlp003068	627.15	303.05	626.148	C27H30O17	[M+H]+	-	Meratin*	Flavonoids	Flavones	2.66645e+06	2.38748e+06	2.63516e+06	887428	786583	628239	180150	185340	102236
pmp000596	627.16	465.1	626.148	C27H30O17	[M+H]+	-	Quercetin-3-O-(2''-O-galactosyl)glucoside	Flavonoids	Flavonols	76964.7	92436.2	81935.4	93563.4	80912	94360.7	98075.3	182639	146487
pmp001310	627.16	303.1	626.148	C27H30O17	[M+H]+	-	6-Hydroxykaempferol-3,6-O-Diglucoside*	Flavonoids	Flavonols	332363	429372	306942	2546670	2553340	2692795	381508	403155	484745
Zmhp003784	627.16	465.1	626.148	C27H30O17	[M+H]+	-	Rhodioflavonoside	Flavonoids	Flavonols	3340	4698.71	5005	3340	7041.03	10168.2	35838.4	26610.7	41043.4
Zmhp002730	627.16	303.05	626.148	C27H30O17	[M+H]+	-	6-Hydroxykaempferol-6,7-O-Diglucoside*	Flavonoids	Flavonols	38340	48340	45005	50005	83233.2	55217.6	353340	455005	558340
Zbfn004680	625.17	463.12	626.185	C28H34O16	[M-H]-	-	2-(3,4-Dihydroxyphenethoxy)-6-(3,4,5-trihydroxycaffeoyl)-O-arabinopyranosyl-D-glucose	Phenolic acids	Phenolic acids	10519.4	19972.6	8340	6670	11670	18900.9	24064.3	10468.6	19853.8
pmb0618	627.19	465.1	626.185	C28H34O16	[M+H]+	-	Hesperetin-8-C-glucoside-3'-O-glucoside	Flavonoids	Flavonols	15005	20784.6	21415.6	19169.7	46670	44843	62325.8	91793.7	126670
pmb0645	627.19	465.2	626.185	C28H34O16	[M+H]+	-	Hesperetin-6-C-glucoside-7-O-glucoside	Flavonoids	Flavonols	23242	10840.2	13210.2	67349.2	58073.8	54873.1	140005	183670	203340
Zblp001600	627.16	303.05	627.156	C27H31O17+	[M]+	C16312	Delphinidin-3,5-di-O-glucoside	Flavonoids	Anthocyanidins	778340	888340	2.6751e+06	788578	811946	773209	141937	160157	124612
HJN038	631.1	317.04	632.101	C28H24O17	[M-H]-	-	Myricetin-3-O-(6''-galloyl)glucoside	Flavonoids	Flavonols	5254.01	9489.04	2106.35	3127.24	9453.44	8340	10005	10005	1670
Cmyp006354	633.22	355.12	632.211	C31H36O14	[M+H]+	-	Ikarisoside F	Flavonoids	Flavonols	146477	78778.7	87500.7	69514.5	119176	71639.5	55990	65870	73296.1
Hmgn002038	637.18	475.14	638.185	C29H34O16	[M-H]-	-	β-Oxoacteoside	Phenolic acids	Phenolic acids	51670	35005	19002.3	39907.3	24199.5	71670	35005	35005	21670
Lamp006064	639.19	331.08	638.185	C29H34O16	[M+H]+	-	3-[(3,4-dihydroxyphenyl)methylidene]-5,7-dihydroxy-6-methoxy-2h-1-benzopyran-4-one glucosyl rhamnoside	Flavonoids	Other Flavonoids	176670	158340	108340	211670	176670	173340	156670	168340	171670
Zbfn005447	637.21	223.06	638.221	C30H38O15	[M-H]-	-	2-(Phenethoxy)-6-mustardoyl-O-glucosyl-deoxy-arabinose	Phenolic acids	Phenolic acids	5005	5005	8340	42821.2	20047	42062	103340	65005	26033
Lmsn003953	645.11	169.01	646.117	C29H26O17	[M-H]-	-	1-O-Caffeoyl-3,4-di-O-galloyl-β-D-glucose	Phenolic acids	Phenolic acids	0	0	0	3340	5005	948.72	5005	928.955	2870.96
Cmyp007120	647.24	369.14	646.226	C32H38O14	[M+H]+	-	Baohuoside Ⅳ*	Flavonoids	Flavonols	9.50774e+06	9.80181e+06	9.33894e+06	2.85009e+06	2.82487e+06	2.76622e+06	1.35323e+06	1.30277e+06	1.23877e+06
pmp000982	647.23	369.13	646.226	C32H38O14	[M+H]+	-	Sagittatoside B*	Flavonoids	Flavonols	1.19318e+07	1.1058e+07	1.05113e+07	3.61081e+06	3.45212e+06	3.58514e+06	1.59953e+06	1.69973e+06	1.54769e+06
Cmyp006404	647.24	355.12	646.226	C32H38O14	[M+H]+	-	Baohuoside Ⅲ	Flavonoids	Flavonols	45476.7	80191.4	57648.6	50926.1	24414.9	48042.9	22094.3	16811.5	7187.87
Wbkn006848	647.24	647.24	648.242	C32H40O14	[M-H]-	-	2,16-Dioxo-3-(1,4-dioxo-4-ethoxybutoxy)-11β,12α-dihydroxy-15β-[(3-methyl-1-oxo-2-butenyl)oxy]-13,20-epoxypicrasa-3-ene-21-oic acidmethylester	Terpenoids	Ditepenoids	82328.3	101098	91583.4	42770.4	77321.1	77256.1	356521	366946	74450.8
Wbmn005986	651.23	651.23	652.237	C31H40O15	[M-H]-	-	Isomartynoside	Phenolic acids	Phenolic acids	31670	31053.7	45005	81220.6	75670.4	84771.4	182280	160346	197898
Cmyp006618	657.21	365.1	656.211	C33H36O14	[M+H]+	-	Sutchuenmedin B	Flavonoids	Flavonols	5.91529e+06	7.10334e+06	5.67989e+06	431463	366281	515213	1.54892e+06	2.00917e+06	1.58198e+06
Lmyp007581	661.24	369.13	660.242	C33H40O14	[M+H]+	-	2''-O-rhamnosyl-icariside II	Flavonoids	Flavonols	378155	374155	424993	175345	170009	200620	213904	197298	204010
pmp000983	663.23	501.18	662.221	C32H38O15	[M+H]+	-	Epimedoside A	Flavonoids	Flavonols	43716.1	72847.9	75155.6	16417.3	26744.2	29154.6	731605	549380	639119
Lacp005238	663.23	355.12	662.221	C32H38O15	[M+H]+	-	Rhamnosyl Amurensin	Flavonoids	Flavonols	6.8134e+07	6.4227e+07	8.03652e+07	5.17608e+07	5.32234e+07	5.5219e+07	3.20824e+07	41288576	3.98698e+07
Lmyp004937	663.22	517.17	662.221	C32H38O15	[M+H]+	-	Ikarisoside B	Flavonoids	Flavonols	4.79227e+06	5.37103e+06	7.74843e+06	3.89073e+06	3.82942e+06	3.22103e+06	5.31554e+06	3.65549e+06	2.72448e+06
Wmhp000029	665.28	524.21	664.273	C33H44O14	[M+H]+	-	clerodendrin F	Terpenoids	Ditepenoids	3363.66	6262.79	12849	117470	142081	26670	399759	696999	383713
mws1153	665.21	161.02	666.216	C31H38O16	[M-H]-	-	2'-Acetylacteoside	Phenolic acids	Phenolic acids	25602.3	11490.4	12387.4	46527.1	41841.9	37730.5	36919.9	53346.6	123340
Hmcp001628	671.18	347.07	670.174	C29H34O18	[M+H]+	-	Limocitrin-3,7-di-O-glucoside	Flavonoids	Flavonols	1670	3340	12490.5	0	0	0	3340	1670	7055.05
MWSHY0025	677.24	369.14	676.237	C33H40O15	[M+H]+	-	Sagittatoside A*	Flavonoids	Flavonols	1.24178e+07	2.16226e+07	1.29905e+07	1.14921e+07	8.77709e+06	8.85089e+06	7.75994e+06	3.30414e+06	5.99713e+06
mws0787	677.24	531.19	676.237	C33H40O15	[M+H]+	C17555	Icariin	Flavonoids	Flavones	4.61397e+07	4.58414e+07	4.32345e+07	4.22078e+07	4.20056e+07	3.96705e+07	3.87238e+07	3.58785e+07	3.76878e+07
Cmyp006964	677.25	369.14	676.237	C33H40O15	[M+H]+	-	Baohuoside Ⅶ*	Flavonoids	Flavonols	1.29053e+07	1.49115e+07	1.36832e+07	1.03661e+07	15933360	7.95491e+06	3.2108e+06	7.01369e+06	4.77463e+06
Qmgp102508	677.25	515.21	676.248	C32H40N2O14	[M+H]+	-	2'-O-β-D-glucopyranosyl-11-hydroxyvincoside lactam	Alkaloids	Plumerane	615600	572988	681983	511744	587269	874383	553721	258340	841051
Waxn004217	677.18	515.14	678.18	C31H34O17	[M-H]-	-	1,5-O-dicaffeoyl-3-O-glucoside-quinic acid*	Phenolic acids	Phenolic acids	55005	45005	23973.3	183340	138340	150005	83340	90005	100005
Zbjn003605	677.17	515.14	678.18	C31H34O17	[M-H]-	-	1,4-O-di-Caffeoyl-3-O-glucoside Quinic Acid*	Phenolic acids	Phenolic acids	0	0	0	158340	151670	106712	43340	43163.7	128672
pmp000985	679.22	517.17	678.216	C32H38O16	[M+H]+	-	Hexandraside E	Flavonoids	Flavonols	451535	431259	520104	292976	251440	290056	593468	589503	693209
Lacp004925	679.22	355.12	678.216	C32H38O16	[M+H]+	-	Glucosyl Amurensin	Flavonoids	Flavonols	70233815	68314125	64857140	61542420	51706480	50157545	39774625	36328930	39579555
Ypgn006202	679.19	679.2	680.205	C42H32O9	[M-H]-	-	ampelopsin C	Others	Stilbene	11112	9785.03	16852.4	60406.9	78151	104164	66056.7	78419.2	146327
Lacp004439	681.24	357.14	680.232	C32H40O16	[M+H]+	-	GlucosylPhellamurin	Flavonoids	Flavanonols	1020005	1145005	578340	345005	258340	403340	150005	176670	185005
Lacp003826	681.24	357.13	680.232	C32H40O16	[M+H]+	-	Glucosylphellodendroside	Flavonoids	Flavanonols	478406	1010005	691293	510005	315005	293157	184190	401670	653340
pmn001370	681.24	519.19	682.247	C32H42O16	[M-H]-	-	Pinoresinol-4,4'-O-diglucoside	Lignans and Coumarins	Lignans	0	0	0	20005	10005	26670	133340	48340	19033.3
Wbmp002686	683.33	342.18	682.325	C40H46N2O8	[M+H]+	-	Thalmelatine	Alkaloids	Alkaloids	25369420	25819275	21530240	10889085	6059985	4.60052e+06	7.76201e+06	9.70533e+06	7.12604e+06
Saln000499	683.22	341.11	684.226	C31H40O17	[M-H]-	-	7-O-(4''-O-glucosyl)coumaroyl-loganic acid	Terpenoids	Monoterpenoids	6.98281e+06	8.46818e+06	7.54463e+06	2.36159e+07	7.20638e+07	6.31727e+07	7.57301e+07	7.74155e+07	8.08094e+07
MWSmce499	685.27	523.22	686.279	C32H46O16	[M-H]-	-	Secoisolariciresinol diglucoside	Lignans and Coumarins	Lignans	0	0	0	7273.52	16611.4	4161.64	65005	33340	33233.9
Zbsp105239	689.21	331.08	688.2	C33H36O16	[M+H]+	-	Tricin-7-O-(4'-O-glucoside)-guaiacylglycerol-ether*	Flavonoids	Flavones	1670	30124.3	4874.87	5005	4257.62	6172.53	150005	135005	168340
Zbsp005239	689.21	331.08	688.2	C33H36O16	[M+H]+	-	Tricin-5-O-(guaiacylglycerol)ether-7-O-glucoside*	Flavonoids	Flavones	5005	5005	5005	5655.46	2413.01	1670	120005	171670	138340
Zbjn003801	691.18	353.09	692.195	C32H36O17	[M-H]-	-	1-O-(6'-O-feruloyl)glucoside-3-O-Caffeoyl Quinic Acid	Phenolic acids	Phenolic acids	1.53013e+06	1.49058e+06	1.80602e+06	640512	741115	890863	58340	64469.4	134952
pmp000986	693.24	531.18	692.232	C33H40O16	[M+H]+	-	Cuhuoside	Flavonoids	Flavonols	1.49638e+06	1.59126e+06	1.54736e+06	682364	714500	712785	719151	870292	986151
Cmyp004825	693.24	385.13	692.232	C33H40O16	[M+H]+	-	Sagittasine C	Flavonoids	Flavonols	4.62434e+07	4.412e+07	4.5153e+07	48483155	3.52268e+07	3.15345e+07	2.12131e+07	2.26914e+07	2.42875e+07
Yamp004238	695.29	373.14	694.289	C40H42N2O9	[M+H]+	-	Pyramidaglain A	Alkaloids	Alkaloids	1.29736e+06	1.7464e+06	1.43641e+06	8.58858e+06	8.91934e+06	8.96449e+06	1.06845e+07	1.16976e+07	1.30858e+07
Hmcp001629	697.16	449.1	696.154	C30H32O19	[M+H]+	-	Kaempferol-3-O-(6''-Malonyl)glucoside-7-O-Glucoside	Flavonoids	Flavonols	51484.2	55294.1	57820.8	82531.2	127924	90902	33812.7	44294.8	23340
Lmgn002253	695.2	353.09	696.19	C31H36O18	[M-H]-	-	Syringoylcaffeoylquinic acid-D-glucose	Phenolic acids	Phenolic acids	1.9759e+06	1.98497e+06	2.14567e+06	2.40661e+06	2.57688e+06	2.07901e+06	137610	166670	155932
Wbmp010544	699.35	699.35	698.341	C37H50N2O11	[M+H]+	-	10-Hydroxymethyllycaconitine	Alkaloids	Alkaloids	9.34912e+06	8.99111e+06	9.4023e+06	1.105e+07	9.31428e+06	1.13931e+07	6.1702e+06	5.97631e+06	6.37117e+06
Wbkp008219	699.36	699.36	698.343	C38H46N6O7	[M+H]+	-	(3S,3'S)-N,N'-((1R,2R)-5-((3,4,5-trihydroxy-6-methyltetrahydro-2H-pyran-2-yl)oxy)cyclohex-3-ene-1,2-diyl)bis(2-methyl-2,3,4,9-tetrahydro-1H-pyrido[3,4-b]indole-3-carboxamide)	Alkaloids	Alkaloids	8.96047e+06	8.861e+06	9.94378e+06	9.50197e+06	8.97751e+06	1.0033e+07	5.79699e+06	6.61142e+06	6.32746e+06
pmn001368	699.25	537.2	700.258	C32H44O17	[M-H]-	-	Olivil-4,4'-Di-O-glucoside	Lignans and Coumarins	Lignans	46068.2	31145.2	106670	493340	741670	364143	914312	1.14396e+06	1.11629e+06
Wbmp011352	701.37	701.37	700.357	C37H52N2O11	[M+H]+	-	Puberaconitidine	Alkaloids	Alkaloids	1.47966e+06	1.37301e+06	1.39214e+06	1.14835e+06	1.0825e+06	1.05483e+06	2.02038e+06	1.88199e+06	1.89049e+06
Ladp004159	713.17	465.12	712.164	C34H32O17	[M+H]+	-	Hydnocarpin malonyl glucoside	Others	Others	5005	3231.94	1670	7501.77	6691.01	4229.28	684207	688312	744602
pmn001372	711.25	549.2	712.258	C33H44O17	[M-H]-	-	Medioresinol-4,4'-di-O-glucoside	Lignans and Coumarins	Lignans	10266.6	15005	21670	15005	15859.9	10005	16670	20005	31392.2
Cmyp006776	719.25	531.18	718.247	C35H42O16	[M+H]+	-	Epimedokoreanoside II	Flavonoids	Flavonols	1.02491e+07	9.56671e+06	8.2927e+06	3.68404e+07	3.62741e+07	3.48874e+07	2.52592e+07	2.60671e+07	2.56968e+07
Cmyp006502	719.25	531.18	718.247	C35H42O16	[M+H]+	-	Sagittatoside C	Flavonoids	Flavonols	7.5393e+06	8.56199e+06	8.9119e+06	3.36246e+07	3.3802e+07	3.72177e+07	2.22411e+07	2.46432e+07	2.56574e+07
Xmyp004678	727.21	287.05	726.201	C32H38O19	[M+H]+	-	Kaempferol-3-O-(2''-O-xylosyl-6''-O-rhamnosyl)glucoside	Flavonoids	Flavonols	8340	25005	15005	95005	66670	80005	2071670	2275005	1933340
pmb0680	741.2	147.3	740.195	C36H36O17	[M+H]+	-	Vitexin-7-O-(6''-p-coumaroyl)glucoside	Flavonoids	Flavones	80834.5	113910	116001	60599.6	85483.4	86567.6	28183.9	39166.5	25005
Zmhp003322	741.2	433.11	740.195	C36H36O17	[M+H]+	-	Isovitexin-2''-O-(6'''-p-coumaroyl)glucoside	Flavonoids	Flavones	48340	53340	55005	28139.6	42551.7	57353.6	13340	17021.8	25005
Lmsp003881	741.22	287.06	740.216	C33H40O19	[M+H]+	-	Kaempferol-3-O-rutinoside-7-O-rhamnoside	Flavonoids	Flavonols	124175	38297.7	125447	110094	108340	99337.4	156664	126751	71210.7
Waxn004903	747.15	585.12	748.149	C33H32O20	[M-H]-	-	3,5-Di-O-caffeoyl-1-O-(2,4-dimaloyl)-quinic acid	Phenolic acids	Phenolic acids	846670	853340	473340	596670	515005	830005	2804195	3483145	2101670
Lazn004986	747.28	585.23	748.294	C37H48O16	[M-H]-	-	Dihydrobuddlenol B glucoside	Lignans and Coumarins	Lignans	135005	126670	143340	250005	385005	466670	1933340	1771670	1636670
pmn001463	753.22	547.17	754.232	C34H42O19	[M-H]-	-	3,6'-Disinapoylsucrose	Phenolic acids	Phenolic acids	53340	31670	38340	146670	143340	96670	43340	73340	90005
ZBN0171	755.203	609.149	756.211	C33H40O20	[M-H]-	-	Quercetin-3-O-α-rhamnosyl (1→2)-[α-rhamnosyl (1→6)]-β-glucoside	Flavonoids	Flavonols	1670	4708.25	5005	5686.68	3340	2790.57	13492.6	8340	12233.4
Lmsp003161	757.22	287.06	756.211	C33H40O20	[M+H]+	-	Kaempferol-3-O-sophoroside-7-O-rhamnoside*	Flavonoids	Flavonols	1.93498e+06	2.25845e+06	1.72988e+06	678506	678599	736025	2.4537e+06	2.24354e+06	2.11634e+06
pmp001105	757.22	287.06	756.211	C33H40O20	[M+H]+	-	Kaempferol-3-O-neohesperidoside-7-O-glucoside*	Flavonoids	Flavonols	2.17641e+06	1.88107e+06	1.69003e+06	685530	582492	755947	1.86139e+06	1.74745e+06	1.83627e+06
Lmpp003268	757.22	287.06	756.211	C33H40O20	[M+H]+	-	Kaempferol-3-O-rutinoside-7-O-glucoside	Flavonoids	Flavonols	2.22447e+06	1.7041e+06	1.71699e+06	686704	642268	655405	1.69472e+06	1.68769e+06	1.73081e+06
Hmcn001989	755.25	593.21	756.248	C34H44O19	[M-H]-	-	Lavandulifolioside	Phenolic acids	Phenolic acids	8340	3340	6670	2103	5272.55	4223.72	20005	25005	10005
Lacp005273	765.23	603.17	764.216	C35H40O19	[M+H]+	-	Malonyl glucosyl Amurensin	Flavonoids	Flavonols	563340	776670	866670	3686640	4117075	4226200	2066670	1468340	1451670
Lacp004748	767.24	357.13	766.232	C35H42O19	[M+H]+	-	Malonyl glucosyl Phellamurin	Flavonoids	Flavanonols	22812.5	5437.6	18340	50005	45005	55005	128340	135938	73340
Lacp004320	767.24	301.07	766.232	C35H42O19	[M+H]+	-	Malonyl glucosyl phellodendroside	Flavonoids	Flavanonols	5005	7619.61	11670	44408.4	26670	32990.4	43340	38340	17760
Zmhp003186	771.21	147.04	770.206	C37H38O18	[M+H]+	-	Isovitexin-2''-O-(6'''-feruloyl)glucoside	Flavonoids	Flavones	107528	107015	85145.2	70420.3	49955.1	87041.6	0	0	0
Zmhp002640	773.21	303.05	772.206	C33H40O21	[M+H]+	-	6-Hydroxykaempferol-3-O-Rutinoside-6-O-glucoside	Flavonoids	Flavonols	5.95258e+07	5.96196e+07	5.94408e+07	3.91948e+07	4.39638e+07	4.86036e+07	5.90284e+06	7.3386e+06	6.99376e+06
Lmsp002982	773.21	303.05	772.206	C33H40O21	[M+H]+	-	Quercetin-3-O-sophoroside-7-O-rhamnoside	Flavonoids	Flavonols	4.77093e+07	6.13831e+07	5.63151e+07	4.05434e+07	3.9081e+07	3.75216e+07	5.10456e+06	5.50049e+06	6.55599e+06
Zbjp002588	773.21	287.06	772.206	C33H40O21	[M+H]+	-	Kaempferol-6,8-di-C-glucoside-7-O-glucoside	Flavonoids	Flavonols	90926.9	109730	46618.1	20126.3	20946.9	22689.6	82468.5	53925	40246.2
Waxn106595	777.18	615.14	778.175	C38H34O18	[M-H]-	-	3,5-Di-O-caffeoyl-1-O-(2-O-caffeoylsuccinyl)-quinic acid	Phenolic acids	Phenolic acids	15836.3	16494.9	17737.2	17288.3	22757.9	24784.6	21452.3	24237.3	23910.5
Lmsn005321	779.11	301	780.117	C36H28O20	[M-H]-	-	1-O-p-Coumaroyl-2-O-galloyl-4,6-(S)-HHDP-β-D-glucose	Phenolic acids	Phenolic acids	2514.02	5005	7959.02	11670	9092.54	15005	18466.8	13340	12870.9
Hmcp001589	787.23	317.06	786.222	C34H42O21	[M+H]+	-	Isorhamnetin-3-O-rutinoside-4'-O-glucoside*	Flavonoids	Flavonols	535972	482873	504355	510929	553197	457087	46050.6	41031.7	50401.7
Lmsp003790	787.23	317.07	786.222	C34H42O21	[M+H]+	-	Isorhamnetin-3-O-sophoroside-7-O-rhamnoside*	Flavonoids	Flavonols	486389	535613	439851	616397	532191	500453	47257.2	48060.2	72665.4
ZBN0105	787.172	463.087	788.18	C36H36O20	[M-H]-	-	Quercetin-3-O-(2'''-O-caffeoyl)sophoroside	Flavonoids	Flavonols	1670	3340	5228.98	5005	1670	6670	11670	10005	8340
pmp001312	789.21	303.1	788.201	C33H40O22	[M+H]+	-	6-Hydroxykaempferol-3,7,6-O-triglycoside	Flavonoids	Flavonols	2.51311e+06	1.72829e+06	1.96186e+06	1.01573e+06	936826	996238	409840	544686	457943
Cmyp004584	795.27	517.17	794.263	C37H46O19	[M+H]+	-	Epimedoside D	Flavonoids	Flavonols	24949655	27242880	27075155	17500775	12220815	11735645	7350540	10269085	8072795
pmp000987	795.27	663.23	794.263	C37H46O19	[M+H]+	-	Epimedoside E	Flavonoids	Flavonols	2270005	2619155	2070005	1433340	1138340	1198340	808340	1013340	855005
Zbsp004525	801.22	463.12	800.216	C38H40O19	[M+H]+	-	"""Isoscoparin-2""""-O-(6'''-(E)-feruloyl)-glucopyranoside"""	Flavonoids	Flavones	33097.7	51327.3	24188.3	38121.9	32830.4	36800.2	8340	13990.2	6670
ZBN0106	801.188	463.087	802.196	C37H38O20	[M-H]-	-	Quercetin-3-O-(2'''-O-feruloyl)sophoroside	Flavonoids	Flavonols	976672	1155005	1273340	740005	518340	645005	170005	148340	148340
Cmyp007035	803.27	531.18	802.268	C39H46O18	[M+H]+	-	Korepimeoside A*	Flavonoids	Flavonols	283445	241474	300833	186766	188214	177516	761757	753000	722939
Cmyp007135	803.27	531.18	802.268	C39H46O18	[M+H]+	-	Korepimeoside B*	Flavonoids	Flavonols	201413	305568	300939	172264	169352	176603	803422	824239	789892
Lcsn000645	803.37	641.32	804.378	C38H60O18	[M-H]-	C09189	Stevioside	Terpenoids	Ditepenoids	5340.27	4464.57	2179.45	8358.76	11142.8	7547.19	42068.6	32587.8	48820
pmp000988	809.29	677.24	808.279	C38H48O19	[M+H]+	-	Epimedin B	Flavonoids	Flavonols	2.81849e+06	2.5897e+06	6815845	1.85609e+06	1.62282e+06	1.45544e+06	1.3226e+06	1.48186e+06	1.36438e+06
pmp000989	809.29	663.23	808.279	C38H48O19	[M+H]+	-	Diphylloside B	Flavonoids	Flavonols	2.99725e+07	2.75027e+07	2.64332e+07	1.90522e+07	2.11101e+07	2.11097e+07	1.37825e+07	1.3672e+07	1.39696e+07
pmp000991	823.3	677.24	822.295	C39H50O19	[M+H]+	-	Hexandraside D	Flavonoids	Flavonols	9.26999e+06	1.00823e+07	9.78198e+06	8.96286e+06	7.30982e+06	8.41682e+06	7.8777e+06	8.61145e+06	8.21932e+06
MWSHY0097	823.3	531.2	822.295	C39H50O19	[M+H]+	-	Epimedin C	Flavonoids	Flavonols	1.34527e+07	7.17972e+06	1.40206e+07	9.767e+06	9.41709e+06	1.17848e+07	1.14047e+07	1.0757e+07	1.08934e+07
pmp000992	825.28	679.22	824.274	C38H48O20	[M+H]+	-	Ikarisoside C	Flavonoids	Flavonols	1.61433e+06	1.88057e+06	1.56473e+06	693287	646165	697313	459291	448990	419815
pmp000993	825.28	355.19	824.274	C38H48O20	[M+H]+	-	Rouhuoside	Flavonoids	Flavonols	1.23239e+07	12927915	1.05743e+07	8.8533e+06	8.21777e+06	7.79346e+06	3.10401e+06	3.41386e+06	3.51875e+06
Cmyp005385	839.29	531.18	838.289	C39H50O20	[M+H]+	-	Sagittasine B*	Flavonoids	Flavonols	9.35061e+06	1.26579e+07	1.2021e+07	8.90707e+06	9.57896e+06	9.33728e+06	7.56798e+06	7.89511e+06	6.72848e+06
Lmyp005486	839.29	531.19	838.289	C39H50O20	[M+H]+	-	Epimedin A1*	Flavonoids	Flavonols	9.2977e+06	8.36351e+06	7.82948e+06	5.64087e+06	5.07051e+06	6.46592e+06	6.91121e+06	4.37293e+06	6.45887e+06
Cmyp005606	839.3	531.19	838.289	C39H50O20	[M+H]+	-	Sagittasine A*	Flavonoids	Flavonols	8421105	8691455	6969660	6299140	8.17847e+06	8.6321e+06	5.76136e+06	6.15613e+06	6.14335e+06
MWSslk180	839.298	531.194	838.289	C39H50O20	[M+H]+	-	Epimedin A*	Flavonoids	Flavonols	8421105	8691455	6969660	6299140	8.17847e+06	8.6321e+06	5.76136e+06	6.15613e+06	6.14335e+06
pmp000995	839.3	693.24	838.289	C39H50O20	[M+H]+	-	Maohuoside B	Flavonoids	Flavonols	3.53241e+06	4.08444e+06	3.99559e+06	2.13159e+06	2.48611e+06	2.53462e+06	2.08209e+06	1.78632e+06	1.8035e+06
Cmyp005809	851.3	531.19	850.289	C40H50O20	[M+H]+	-	Sempervirenoside B	Flavonoids	Flavonols	0	0	0	0	0	0	1.49908e+07	1.43765e+07	1.42262e+07
Zbsp005413	861.24	331.08	860.237	C40H44O21	[M+H]+	-	Tricin-4'-O-(2''-feruloyl)glucoside-5-O-glucoside*	Flavonoids	Flavones	911272	780190	747116	516386	573576	600951	408778	451038	438661
Zbsp005341	861.24	331.08	860.237	C40H44O21	[M+H]+	-	Tricin-5-O-glucoside-7-O-(2''-feruloyl)glucoside*	Flavonoids	Flavones	883362	935030	608531	579927	623310	652338	436625	440586	257894
pmn001646	865.2	577.14	866.206	C45H38O18	[M-H]-	C17624	Procyanidin C1	Tannins	Proanthocyanidins	0	0	0	0	0	0	69452.1	77063.7	59939.7
pmp000100	867.21	715.2	866.206	C45H38O18	[M+H]+	C17892	Arecatannin B1	Tannins	Tannin	3183.35	2122.07	3184.36	5005	3340	17690.6	42931.5	48476.6	72232.6
Lmyn005824	879.39	657.22	880.3	C41H52O21	[M-H]-	-	Epimedin I	Flavonoids	Flavonols	2.31397e+06	2.27004e+06	2.1898e+06	1.17233e+06	1.1447e+06	1.22016e+06	879764	804073	884593
Lmyp005652	881.3	531.19	880.3	C41H52O21	[M+H]+	-	Hexandraside B	Flavonoids	Flavonols	42356.7	31385.5	10407.5	24603.3	37588.5	33819.2	101902	125005	78477.5
Lajp002779	883.21	595.14	882.201	C45H38O19	[M+H]+	-	Gallocatechin-(4α->8)-Catechin-(4α->8)-Catechin	Flavonoids	Flavanols	5005	2830.65	14126	0	0	0	103538	113340	135005
Lmyp006577	893.3	531.18	892.3	C42H52O21	[M+H]+	-	Icaritin 3-O-(acetylxylose)-acetylrhamnoside-7-O-glucoside	Flavonoids	Flavonols	33278.3	15846.6	10515	29732.4	29526.2	45776.8	3.68018e+07	3.69781e+07	3.01527e+07
Cmyp006358	893.31	531.19	892.3	C42H52O21	[M+H]+	-	Sempervirenoside A	Flavonoids	Flavonols	28841.1	7003.5	34109.9	28794.1	9783.26	38841.7	3.94218e+07	3.36915e+07	3.79425e+07
Cmyp006156	923.32	531.19	922.311	C43H54O22	[M+H]+	-	Caohuoside E	Flavonoids	Flavonols	59017.2	11378.1	27269.5	33879.8	46021.8	51248.4	486735	487239	743577
Cmyp005861	923.31	531.18	922.311	C43H54O22	[M+H]+	-	Korepimeoside C	Flavonoids	Flavonols	23598.1	48340	33987.8	28340	22224.4	30407.4	479677	94987.1	80229.6
Cmyp006191	923.32	531.19	922.311	C43H54O22	[M+H]+	-	Epimedokoreanoside I	Flavonoids	Flavonols	13454.3	62911.9	37126.4	29436.6	26667.6	53861.4	569385	542397	532076
Zbln004144	947.29	609.19	948.298	C44H52O23	[M-H]-	-	2-(3,4-Dihydroxy-phenylethanolide)-5-O-(5'-feruloylglucoside)6-O-caffeoyl-xylose-glucoside	Phenolic acids	Phenolic acids	120005	180005	180005	114541	183340	123252	21670	104354	10005
pmp000997	985.35	839.3	984.347	C45H60O24	[M+H]+	-	Acuminatoside	Flavonoids	Flavonols	1.70341e+06	1.6028e+06	716936	1.61718e+06	1.61471e+06	1.77953e+06	1.69284e+06	805012	1.96797e+06

## Sheet: S3
Table S3. Detailed information on the identified metabolites in leaves of Epimedium pubescens(R)
Index	Q1 (Da)	Q3 (Da)	Molecular weight (Da)	Formula	Ionization model	KEGG ID	Compounds	Class I	Class II	R1-1	R1-2	R1-3	R2-1	R2-2	R2-3	R3-1	R3-2	R3-3
MWS1860	72.08	55.05	71.0735	C4H9N	[M+H]+	-	Pyrrolidin	Alkaloids	Pyrrole alkaloids	46806.7	42974.4	57976.6	98714.1	59066.7	87776.5	36049.7	48809.7	24551.7
pme3005	74.06	46.03	73.0528	C3H7NO	[M+H]+	C03134	N,N-Dimethylformamide	Alkaloids	Alkaloids	940686	879474	720493	908637	965563	995100	846639	1.03352e+06	939843
MWS2050	76.08	58.07	75.0684	C3H9NO	[M+H]+	C05771	1-Aminopropan-2-ol	Alkaloids	Alkaloids	20412.1	13186.4	17257.5	8261.5	15264.6	7507.42	5005	3855.3	4474.93
pmb0782	86.1	69.07	85.0891	C5H11N	[M+H]+	C01746	Piperidine	Alkaloids	Piperidine alkaloids	431209	600449	607076	968478	1.12142e+06	1.04777e+06	403338	426155	403246
pme2292	89.11	72.08	88.1	C4H12N2	[M+H]+	C00134	Putrescine	Alkaloids	Alkaloids	175566	356765	209836	329893	338079	275089	355450	318360	411810
MWS3105	94.07	51.03	93.0578	C6H7N	[M+H]+	C00292	Aniline	Alkaloids	Alkaloids	177055	169738	173386	126558	93693.7	95531	99885.7	187419	122315
MWSmce331	102.05	56.05	101.048	C4H7NO2	[M+H]+	C08267	Azetidine-2-carboxylic acid	Alkaloids	Alkaloids	873340	921670	926670	725342	522019	1006670	903340	768340	716670
MWStz073	102.05	84.05	101.048	C4H7NO2	[M+H]+	-	5-Hydroxy-2-pyrrolidinone	Alkaloids	Pyrrole alkaloids	45297.7	48340	59832.9	62160.9	54488.3	68300.3	115005	155005	101670
MWS1805	102.13	57.07	101.12	C6H15N	[M+H]+	C08306	Hexylamine	Alkaloids	Alkaloids	21670	46677.2	23212.4	62055.3	10005	21670	73204.9	70777.3	57768.5
MWS1840	102.13	58.07	101.12	C6H15N	[M+H]+	C14691	Triethylamine	Alkaloids	Alkaloids	43725.9	53698.4	49094.1	46026.9	40658.7	63689.4	48327.9	64486.2	49879.4
pmf0256	101.1	83.09	102.105	C6H14O	[M-H]-	-	3-Methyl-1-pentanol	Others	Alcohol compounds	19505.6	18403.5	10002.8	24316.1	22583.3	19044.8	30725.3	28327.7	20937.4
pme2433	106.09	88.08	105.079	C4H11NO2	[M+H]+	C06772	Diethanolamine	Alkaloids	Alkaloids	291990	543453	246707	430566	400201	228737	110988	231320	126763
Wcdp000839	111.04	55.05	110.037	C6H6O2	[M+H]+	-	5-methylfurfural	Others	Others	349848	309357	316735	232428	212499	229336	288488	209010	271298
pme2122	112.09	95.06	111.08	C5H9N3	[M+H]+	C00388	Histamine	Alkaloids	Alkaloids	135974	115416	142446	154395	163751	148975	147570	60640.9	126375
MWS2056	115.08	69.07	114.068	C6H10O2	[M+H]+	-	Delta-Hexalactone	Others	Lactones	171183	173578	158340	79716.6	121258	76670	140635	117322	130005
MWStz040	116.07	70.0668	115.063	C5H9NO2	[M+H]+	-	Pterolactam	Alkaloids	Pyrrole alkaloids	1.09096e+07	1.25032e+07	1.18797e+07	1.81758e+07	1.74492e+07	1.84766e+07	1.14593e+07	1.22048e+07	1.2371e+07
Yacp000453	116.07	70.06	115.063	C5H9NO2	[M+H]+	-	3-hydroxy-1-methylpyrrolidin-2-one	Alkaloids	Pyrrole alkaloids	6.12751e+06	6.16019e+06	5.3296e+06	8.82791e+06	8.20515e+06	1.04227e+07	7.76975e+06	7.88213e+06	8.2434e+06
Zasp102439	118.06	91.05	117.058	C8H7N	[M+H]+	-	m-Aminophenylacetylene	Alkaloids	Alkaloids	52818.8	42966.6	46202.3	52667.6	52821.6	45301.2	60324.6	67452.8	54513.3
pmb1096	118.07	91.05	117.058	C8H7N	[M+H]+	C00463	Indole	Alkaloids	Plumerane	13861.9	30733	20804.7	19568.3	16776.4	25786.3	29574.2	26805.9	24039.1
Hahp000801	118.08	72.08	117.079	C5H11NO2	[M+H]+	-	alanine betaine	Alkaloids	Alkaloids	2.30211e+06	2.59318e+06	2.32937e+06	4.16966e+06	3.92044e+06	4.10161e+06	1.54356e+06	1.63681e+06	1.56042e+06
MWSmce548	118.09	58.07	117.079	C5H11NO2	[M+H]+	C00719	Betaine	Alkaloids	Alkaloids	2.57254e+06	3.41473e+06	3.73947e+06	1.37819e+06	1.30029e+06	935909	1.27674e+06	1.37871e+06	1.33903e+06
pmp001287	120.08	103.05	119.073	C8H9N	[M+H]+	-	N-Benzylmethylene isomethylamine	Alkaloids	Alkaloids	2.39809e+06	2.41169e+06	2.20913e+06	1.7145e+06	1.72127e+06	1.84007e+06	1.02714e+06	1.09866e+06	978837
Wcdp000970	121.06	103.05	120.058	C8H8O	[M+H]+	C07113	acetophenone	Others	Others	4.69359e+06	5.07021e+06	4.86458e+06	1.12709e+06	1.06397e+06	1.37177e+06	1.02097e+07	1.05461e+07	1.07104e+07
Lmbp000728	121.06	77.04	120.058	C8H8O	[M+H]+	C20782	(S)-2-Phenyloxirane	Phenolic acids	Phenolic acids	1.43744e+07	1.41602e+07	1.25918e+07	2.79721e+06	2.64877e+06	2.81301e+06	3.07306e+07	29153559	2.80126e+07
Lmbn002737	119.05	93.03	120.058	C8H8O	[M-H]-	C07209	3-Methylbenzaldehyde	Others	Aldehyde compounds	252897	178651	226379	106664	83835	137327	31025.7	68340	38340
pmb0069	122.06	105.03	121.053	C7H7NO	[M+H]+	C09815	Benzamide	Alkaloids	Alkaloids	2.26371e+06	2.45097e+06	2.59883e+06	1.19927e+06	1.24753e+06	1.1883e+06	3.11384e+06	3.28756e+06	3.19803e+06
MWSslk106	122.1	105.07	121.089	C8H11N	[M+H]+	C05332	2-Phenylethylamine	Alkaloids	Benzylphenylethylamine alkaloids	1.90039e+06	1.93412e+06	1.93053e+06	1.02532e+06	902837	931653	2.47438e+06	2.56082e+06	2.52016e+06
mws0628	121.03	92.03	122.037	C7H6O2	[M-H]-	C00633	4-Hydroxybenzaldehyde	Others	Aldehyde compounds	510055	456062	424681	1.28364e+06	1.20995e+06	1.42886e+06	852477	917027	876670
Lmbn001930	121.03	77.04	122.037	C7H6O2	[M-H]-	C06202	2-Hydroxybenzaldehyde (Salicylaldehyde)	Phenolic acids	Phenolic acids	30325.5	37347.2	35377.6	35357.1	33239.4	23107.6	21181	36331.1	32279.8
ML10179289	105.07	77.04	122.073	C8H10O	[M-H2O+H]+	C05853	2-Phenylethanol	Phenolic acids	Phenolic acids	1.1952e+06	1.31748e+06	1.25708e+06	793827	785286	725899	1.9221e+06	1.93422e+06	1.5691e+06
pmb0302	126.03	96.97	125.024	C2H8NO3P	[M+H]+	C03557	2-Aminoethylphosphonate	Others	Others	6336.73	10154.4	13340	22789.6	19002.6	45005	18765	15005	28340
pmp000509	127.04	109.03	126.032	C6H6O3	[M+H]+	C11918	Maltol	Others	Ketone compounds	618238	745986	688118	123340	604106	772110	969557	817835	1.04415e+06
MWSmce448	127.05	81.04	126.043	C5H6N2O2	[M+H]+	-	Imidazol-1-yl-acetic acid	Alkaloids	Alkaloids	515896	715079	571386	536887	518714	520993	368182	490085	542466
Lcsp002966	127.07	81.07	126.068	C7H10O2	[M+H]+	-	2-Methylcyclohexane-1,3-dione	Others	Ketone compounds	168921	202285	175177	236827	272982	151329	135555	137645	170005
MWS1777	128.03	93.06	127.019	C6H6ClN	[M+H]+	-	3-Chloroaniline	Alkaloids	Alkaloids	1.24151e+07	1.28262e+07	1.32374e+07	1.04177e+07	1.02365e+07	9.97416e+06	1.2054e+07	1.31614e+07	1.42952e+07
Zmbp000449	130.03	70.07	129.025	C5H7NOS	[M+H]+	-	Epigoitrin	Others	Others	174424	161364	148301	96679.2	139747	116769	67651.8	75994.9	63761.4
Ysjp000315	130.1	56.05	129.079	C6H11NO2	[M+H]+	-	Pipecolic acid	Alkaloids	Piperidine alkaloids	2.5279e+06	2.68648e+06	2.58775e+06	3.23921e+06	3.16273e+06	2.5208e+06	1.57845e+06	1.7799e+06	3.1439e+06
Zmdp000376	130.09	84.08	129.09	C5H11N3O	[M+H]+	-	4-Guanidinobutanal	Others	Aldehyde compounds	7.90867e+06	8.8234e+06	8.7432e+06	8.39124e+06	7.60471e+06	7.57169e+06	4.89189e+06	7.18602e+06	7.78859e+06
pme2693	131.12	114.09	130.111	C6H14N2O	[M+H]+	C02714	N-Acetylputrescine	Alkaloids	Alkaloids	77994.7	74996.1	80244.2	98229.2	65244.5	81002.2	43631.8	36758.7	21862.9
pmb0501	131.13	114.1	130.122	C5H14N4	[M+H]+	C00179	Agmatine	Alkaloids	Alkaloids	82507.5	69005.2	78756.8	59242.8	93008.2	60005.2	30006	21762.3	29263.3
pmp001198	132.1	57.03	131.095	C6H13NO2	[M+H]+	-	6-Deoxyfagomine	Alkaloids	Piperidine alkaloids	871236	885954	1.02797e+06	1.84422e+06	1.73731e+06	1.71597e+06	1.07457e+06	1.0098e+06	1.06771e+06
pmc0682	133.08	116.05	132.069	C8H8N2	[M+H]+	-	4-Aminoindole	Alkaloids	Plumerane	17269.7	11189	12304	25005	20005	11670	11670	25005	18812.6
Lmxp000939	136.062	119.035	135.054	C5H5N5	[M+H]+	-	Zarzissine	Alkaloids	Alkaloids	4.53397e+06	5.21159e+06	5.05728e+06	9.38068e+06	9.0971e+06	1.20192e+07	1.04553e+07	1.02126e+07	9.4157e+06
HJKP000649	136.07	91.05	135.068	C8H9NO	[M+H]+	C15561	N-benzylformamide	Alkaloids	Alkaloids	602346	440039	540846	490675	421946	588110	177381	200075	148956
MWSmce466	135.05	92.03	136.052	C8H8O2	[M-H]-	C10700	4-Hydroxyacetophenone	Others	Ketone compounds	145833	233711	217390	272923	245527	252257	1.56841e+06	1.52564e+06	1.62133e+06
MWS1848	135.05	92.03	136.052	C8H8O2	[M-H]-	C00548	Phenyl acetate	Phenolic acids	Phenolic acids	193340	125005	158340	58340	63340	63340	0	0	0
MWS2032	137.07	65.04	136.064	C7H8N2O	[M+H]+	-	6-Methylnicotinamide	Alkaloids	Pyridine alkaloids	106751	107383	93799.9	60355.5	92392.2	53049.4	101078	112003	76971.7
pme2268	138.06	94.07	137.048	C7H7NO2	[M+H]+	C01004	Trigonelline	Alkaloids	Pyridine alkaloids	1.63176e+07	1.75429e+07	1.63712e+07	1.41094e+07	1.3799e+07	1.50207e+07	1.23585e+07	1.18367e+07	1.20309e+07
mws1336	138.06	120.04	137.048	C7H7NO2	[M+H]+	C00568	4-Aminobenzoic acid	Phenolic acids	Phenolic acids	398340	306670	446670	326670	336670	303340	281670	248340	256670
pme1738	138.08	94.07	137.071	C7H9N2O	[M+H]+	C02918	3-Carbamyl-1-methylpyridinium;(1-Methylnicotinamide)	Alkaloids	Pyridine alkaloids	1.6499e+07	1.61399e+07	1.71852e+07	1.41267e+07	1.45332e+07	1.38854e+07	1.17153e+07	1.22382e+07	1.23892e+07
pme1002	138.09	103.05	137.084	C8H11NO	[M+H]+	C00483	L-Tyramine	Alkaloids	Alkaloids	1.8355e+07	1.80552e+07	1.8892e+07	3.99468e+06	4.25062e+06	3.85104e+06	3.78165e+07	3.76624e+07	3.72381e+07
pma0948	138.09	120.08	137.084	C8H11NO	[M+H]+	C02735	Phenylethanolamine	Alkaloids	Alkaloids	329334	452838	397466	362534	345792	320857	295873	172730	275894
mws0749	137.02	93.03	138.032	C7H6O3	[M-H]-	C00156	4-Hydroxybenzoic acid	Phenolic acids	Phenolic acids	445724	412811	450586	549222	520951	654710	557822	677985	684566
Lmbn001981	137.02	93.03	138.032	C7H6O3	[M-H]-	C05585	2,5-Dihydroxybenzaldehyde*	Others	Aldehyde compounds	233155	186341	371735	334600	359566	361800	298701	313750	323046
Hmgn001653	137.02	93.04	138.032	C7H6O3	[M-H]-	C16700	Protocatechualdehyde*	Others	Aldehyde compounds	321173	285591	330538	408310	369864	363683	392333	312809	260310
Lmgn001670	137.03	108.02	138.032	C7H6O3	[M-H]-	C00805	Salicylic acid	Phenolic acids	Phenolic acids	16997.7	33043.8	24356.8	40310.9	68340	57568.4	26670	25493.7	23365.8
MWSmce581	137.03	91.02	138.032	C7H6O3	[M-H]-	-	2,4-Dihydroxybenzaldehyde	Others	Aldehyde compounds	11990.3	5446.02	17748.3	3340	7322.19	6670	5005	1007.01	1670
MWS2069	139.08	77.04	138.068	C8H10O2	[M+H]+	-	2-Methoxy-4-methylphenol	Phenolic acids	Phenolic acids	109930	106632	93380.9	105972	95547.8	106232	103688	103797	115352
mws2368	137.06	119.05	138.068	C8H10O2	[M-H]-	C06044	Tyrosol; 4-Hydroxyphenylethanol	Phenolic acids	Phenolic acids	1882.03	6536.59	5005	9350.81	9447.55	8498.66	5005	7558.61	3858.43
pme2828	140.03	98.96	139.027	C6H5NO3	[M+H]+	C00870	4-Nitrophenol	Phenolic acids	Phenolic acids	1.11686e+07	1.09473e+07	1.08015e+07	5.42058e+06	4.68439e+06	1.46211e+07	5.0592e+06	4.90586e+06	4.87803e+06
pme1137	140.03	94.03	139.027	C6H5NO3	[M+H]+	C01020	6-Hydroxynicotinic acid	Alkaloids	Pyridine alkaloids	321272	366741	331962	16940.2	23945	25418.4	103050	194225	100821
mws0704	140.01	78.96	141.019	C2H8NO4P	[M-H]-	C00346	O-Phosphorylethanolamine	Alkaloids	Alkaloids	47676.2	53699	48993.4	41849	56241	69319.4	7130.01	10068.8	9814.51
pma2987	142.1	124.09	141.09	C6H11N3O	[M+H]+	C00860	Histidinol	Alkaloids	Alkaloids	1.10367e+07	1.11344e+07	11002566	1.57227e+07	1.7167e+07	1.46586e+07	1.44879e+07	1.46157e+07	1.51299e+07
Lmcp000611	144.08	84.06	143.07	C5H9N3O2	[M+H]+	-	2-Amino-4,5-dihydro-1H-imidazole-4-acetic acid	Alkaloids	Alkaloids	3.82624e+06	3.33139e+06	3.15992e+06	1.02994e+06	957239	1.2362e+06	755475	877222	732043
MWSmce157	144.1	58.06	143.095	C7H13NO2	[M+H]+	C10172	Stachydrine	Alkaloids	Pyrrole alkaloids	769502	782569	789490	197574	182215	181503	328299	400594	335239
Zajp000573	144.1	84.08	143.095	C7H13NO2	[M+H]+	-	N-(4-oxopentyl)-acetamide	Alkaloids	Alkaloids	2.61456e+06	2.83119e+06	2.9175e+06	876740	962548	970890	778990	669302	788179
Hmcp000405	144.14	84.08	143.131	C8H17NO	[M+H]+	-	Dihydroisopelletierine	Alkaloids	Piperidine alkaloids	3.01739e+06	3.34557e+06	3.52469e+06	970783	1.02702e+06	1.05433e+06	857875	739874	818524
MWS1875	143.05	115.05	144.058	C10H8O	[M-H]-	C11713	2-Naphthol*	Phenolic acids	Phenolic acids	144689	140720	139623	159413	153847	151910	137691	141582	140483
MWS2066	143.05	115.06	144.058	C10H8O	[M-H]-	C11714	1-Naphthol*	Phenolic acids	Phenolic acids	101056	99194	120177	124995	125015	97806.1	97613	114267	125640
MWS3020	145.13	86.1	144.126	C7H16N2O	[M+H]+	-	N-Acetylcadaverine	Alkaloids	Alkaloids	185736	182448	174758	245606	278421	274057	236646	264444	273126
mws0103	146.06	91.05	145.053	C9H7NO	[M+H]+	C08493	Indole-3-carboxaldehyde	Alkaloids	Plumerane	38105.2	27172.5	18566.6	44522.2	23544	27947.4	21100.3	24519.2	32844.4
Wbmp002283	146.06	118.06	145.053	C9H7NO	[M+H]+	-	Α-hydroxyquinoline	Alkaloids	Alkaloids	62397.3	46663.5	54320.4	17138.9	25132.7	47580.9	19668.4	40732.8	28961.9
Wcjp002598	146.06	91.05	145.053	C9H7NO	[M+H]+	C19434	8-hydroxyquinoline	Alkaloids	Quinoline alkaloids	18340	36040.1	23430.7	53708.4	40247.1	58519.5	44600	54833.7	51184.6
MWSmce338	146.08	70.06	145.074	C6H11NO3	[M+H]+	-	N-Hydroxypipecolic acid	Alkaloids	Piperidine alkaloids	10005	30138.8	51464.7	48581.6	55230.9	65005	35364.8	25338.5	24889.8
HX1366	147.04	91.05	146.037	C9H6O2	[M+H]+	-	coumarin	Lignans and Coumarins	Coumarins	5.65786e+07	5.41421e+07	5.48642e+07	3.10815e+07	4.37006e+07	3.16829e+07	5.93319e+07	7.61284e+07	7.41606e+07
Zmsp000366	148.1	130.09	147.089	C6H13NO3	[M+H]+	C10144	Fagomine	Alkaloids	Piperidine alkaloids	47600.7	38340	66670	87474.8	66757.5	86480.4	60649.5	121670	113340
pmp001285	149.02	65.04	148.016	C8H4O3	[M+H]+	-	Phthalic anhydride	Phenolic acids	Phenolic acids	5.05646e+06	4.97494e+06	4.48101e+06	5.02747e+06	4.32704e+06	4.61899e+06	5.23802e+06	4.50763e+06	4.62326e+06
MWS20194	149.06	103.06	148.052	C9H8O2	[M+H]+	C00423	Cinnamic acid	Phenolic acids	Phenolic acids	21750.9	28133.7	17531	67551.2	49476.6	66607.1	23271.3	23712.2	29814.4
Lmxp001668	151.08	91.05	150.068	C9H10O2	[M+H]+	C17883	2-Methoxy-4-ethenylphenol	Phenolic acids	Phenolic acids	156234	149468	134396	101687	128333	87825.1	154744	198667	124903
mws0921	149.06	131.05	150.068	C9H10O2	[M-H]-	C02646	p-Coumaryl alcohol	Phenolic acids	Phenolic acids	243340	200005	188340	366670	375005	286670	520005	466670	421670
MWSmce429	153.05	107.05	152.047	C8H8O3	[M+H]+	-	2',6'-Dihydroxyacetophenone	Phenolic acids	Phenolic acids	26243.2	11344.1	23846.1	24531.1	8636.88	8429.3	8340	4219.69	8967.74
mws0458	151.04	136.02	152.047	C8H8O3	[M-H]-	C00755	Vanillin; 4-Hydroxy-3-Methoxybenzaldehyde	Others	Aldehyde compounds	716670	701670	761670	803340	1163340	1630005	1368340	1326670	1203340
pma0675	153.05	135.04	152.047	C8H8O3	[M+H]+	-	o-Anisic acid	Phenolic acids	Phenolic acids	5005	10578.5	10005	9855.85	18786.1	13772.3	24692.7	17512.8	12666.3
MWSmce040	153.05	65.04	152.047	C8H8O3	[M+H]+	-	Isovanillin	Others	Aldehyde compounds	71670	178164	118340	152861	161509	103944	153340	158956	153340
Zmgn004894	151.04	136.02	152.047	C8H8O3	[M-H]-	-	Methyl 4-hydroxybenzoate	Phenolic acids	Phenolic acids	61583.6	68340	71670	186670	158340	77351.8	155005	52266	47860.5
mws0943	151.05	71.01	152.059	C7H8N2O2	[M-H]-	C05843	1,4-Dihydro-1-Methyl-4-oxo-3-pyridinecarboxamide	Alkaloids	Pyridine alkaloids	48567.4	61670	22811.2	57001.9	58754.3	77806.1	11408.6	19976.2	39043.3
Lmyp004084	153.13	107.09	152.12	C10H16O	[M+H]+	C22272	Perillyl alcohol	Terpenoids	Monoterpenoids	155633	235851	293246	420609	226670	199743	437599	408749	391850
mws4002	154.09	137.06	153.079	C8H11NO2	[M+H]+	C03758	Dopamine	Alkaloids	Phenolamine	1.63974e+07	1.67749e+07	1.61927e+07	1.89893e+06	1.87856e+06	6.46923e+06	1.34169e+07	1.28747e+07	1.19702e+07
Hmlp000935	154.09	137.06	153.079	C8H11NO2	[M+H]+	C16666	Vanillylamine	Alkaloids	Phenolamine	115160	181538	101270	59526.7	131100	106109	108941	135709	113992
mws0885	153.02	109.03	154.027	C7H6O4	[M-H]-	-	2,4-Dihydroxybenzoic acid	Phenolic acids	Phenolic acids	60051.6	49135.5	56074.9	47173.5	28114.2	54791.9	67086.6	181777	122518
mws0639	153.02	109.03	154.027	C7H6O4	[M-H]-	C00196	2,3-Dihydroxybenzoic Acid*	Phenolic acids	Phenolic acids	118558	117480	98867.4	154324	161502	168835	83229.8	114985	146447
mws0183	153.02	109.03	154.027	C7H6O4	[M-H]-	C00230	3,4-Dihydroxybenzoic acid (Protocatechuic acid)*	Phenolic acids	Phenolic acids	80741.4	88999.4	120005	124404	125231	166152	112894	123701	118340
MA10040889	154.01	123.01	155.022	C6H5NO4	[M-H]-	C02235	4-Nitrocatechol	Phenolic acids	Phenolic acids	25005	11670	13600.8	26670	45005	10862.1	35005	25339.5	40005
Zbzp000519	156.1	110.07	155.095	C8H13NO2	[M+H]+	-	Retronecine	Alkaloids	Pyrrole alkaloids	794121	374096	829189	976411	457387	933175	374870	456684	201171
Lcsn000560	155	67.02	156.006	C6H4O5	[M-H]-	C20450	2,5-Furandicarboxylic acid	Others	Others	11008.2	15556.9	7735.07	12651	14753.9	21075.9	14354.8	21078.4	16163
pmb0819	157.08	130.07	156.069	C10H8N2	[M+H]+	C02938	3-Indoleacetonitrile	Alkaloids	Plumerane	19752.6	26695	12858.1	22467.6	17110.8	47392.2	30950	38791.9	40524.3
Zmsp000758	158.12	70.07	158.117	C8H15NO2	[M+H]+	-	1-(Hydroxymethyl)hexahydro-1h-pyrrolizin-2-ol	Alkaloids	Pyrrole alkaloids	148483	141487	146151	100298	101075	120497	101073	90209.8	101854
pmf0174	157.16	157.16	158.167	C10H22O	[M-H]-	C01633	1-Decanol*	Others	Alcohol compounds	3.01152e+06	3.53119e+06	3.60699e+06	3.06132e+06	3.40184e+06	3.66345e+06	3.72292e+06	2.87687e+06	2.9148e+06
pmf0175	157.16	157.16	158.167	C10H22O	[M-H]-	-	2-Decanol*	Others	Alcohol compounds	4.08565e+06	3.80334e+06	4.63958e+06	3.65035e+06	4.22603e+06	3.99065e+06	4.34682e+06	3.79659e+06	3.23089e+06
mws0987	161.06	115.05	160.052	C10H8O2	[M+H]+	-	6-MethylCoumarin	Lignans and Coumarins	Coumarins	5503.5	13340	3005	3502.5	11670	4328.88	6007	10005	8340
mws0005	161.11	144.08	160.1	C10H12N2	[M+H]+	C00398	Tryptamine	Alkaloids	Plumerane	3.60722e+07	3.5837e+07	3.6764e+07	3.16615e+06	3.32073e+06	3.36822e+06	4.32012e+07	4.50758e+07	4.44237e+07
mws1417	160.04	116.05	161.048	C9H7NO2	[M-H]-	C19837	Indole-3-carboxylic acid*	Alkaloids	Plumerane	10005	7773.52	11670	17100.7	12590.3	10429.2	35005	25005	25005
mws0102	160.04	116.05	161.048	C9H7NO2	[M-H]-	-	Indole-5-carboxylic acid*	Alkaloids	Plumerane	10005	7773.52	11670	17100.7	12590.3	10429.2	35005	25005	25005
mws1346	162.08	98.06	161.069	C6H11NO4	[M+H]+	C00956	DL-2-Aminoadipic acid	Alkaloids	Alkaloids	532394	601340	683372	216183	240812	207934	136482	175392	180830
Lmcp000282	162.11	85.03	161.105	C7H15NO3	[M+H]+	C00318	L-Carnitine	Alkaloids	Alkaloids	1.74353e+06	1.46336e+06	1.17966e+06	2.3665e+06	1.55592e+06	1.588e+06	1.59217e+06	4.48251e+06	1.83851e+06
Zmpn003044	161.03	133.03	162.032	C9H6O3	[M-H]-	C09315	7-Hydroxycoumarin;Umbelliferone	Lignans and Coumarins	Coumarins	30005	50005	36670	86946.6	76578.7	143340	68340	50792.3	75005
HX1341	163.04	89.04	162.032	C9H6O3	[M+H]+	-	7-hydroxy-2H-1-benzopyran-2-one	Lignans and Coumarins	Coumarins	2776765	1.27189e+06	2704790	5698560	5903715	5409775	1.3306e+06	1.47062e+06	2268340
pme2996	161.02	117.03	162.032	C9H6O3	[M-H]-	C20414	4-Hydroxycoumarin	Lignans and Coumarins	Coumarins	36613.4	43030.5	25005	11670	23374.3	22173.5	9135.81	12477.5	12475
Yalp003420	163.07	103.05	162.068	C10H10O2	[M+H]+	-	2-(furan-2-ylmethyl)-5-methylfuran	Others	Others	866670	2.53259e+06	1258340	651670	715005	828340	2.16679e+06	938340	895005
Wcgp003250	163.08	103.05	162.068	C10H10O2	[M+H]+	-	2-Methyl-3-hydroxyindan-1-one	Others	Others	3.19888e+06	3.63748e+06	3.47475e+06	2.2544e+06	2.05744e+06	2248340	3.00869e+06	2.87308e+06	2.22178e+06
mws1478	163.12	130.07	162.116	C10H14N2	[M+H]+	C00745	Nicotine	Alkaloids	Pyridine alkaloids	515055	477365	596041	634660	459486	288598	236035	441520	309539
Lmbn002648	163.04	119.05	164.047	C9H8O3	[M-H]-	C02763	α-Hydroxycinnamic Acid*	Phenolic acids	Phenolic acids	2.2064e+06	2.42209e+06	2.56217e+06	1.96149e+06	1.97063e+06	1.82573e+06	821947	845477	842596
Lmmn001643	163.04	119.05	164.047	C9H8O3	[M-H]-	C01772	2-Hydroxycinnamic acid*	Phenolic acids	Phenolic acids	1456670	1506670	1510005	640005	600005	409959	324456	371670	318634
MWSCX017	165.05	119.05	164.047	C9H8O3	[M+H]+	-	4-hydroxyphenyl acrylaldehyde	Others	Aldehyde compounds	616477	567826	549961	1.26835e+06	986353	1.19052e+06	878102	557621	697978
pme1439	165.05	119.05	164.047	C9H8O3	[M+H]+	C00811	p-Coumaric acid	Phenolic acids	Phenolic acids	431670	363340	411670	1.01394e+06	2.28149e+06	2.29803e+06	466670	396670	401670
MWSCX015	165.05	91.05	164.047	C9H8O3	[M+H]+	C10945	Caffeic aldehyde	Phenolic acids	Phenolic acids	133340	380034	225386	560671	609000	666207	351030	395763	449085
Lhhp120814	165.09	91.05	164.084	C10H12O2	[M+H]+	C10453	Eugenol	Phenolic acids	Phenolic acids	1240005	1785005	1463340	5.19456e+06	5.2759e+06	5.19563e+06	160005	1348340	1508340
Wbmp003302	165.09	91.05	164.084	C10H12O2	[M+H]+	-	Frambinone	Others	Ketone compounds	7.60555e+06	6.44959e+06	7.37575e+06	9.20917e+06	7.68716e+06	9.59818e+06	8.61264e+06	6.53515e+06	7.65239e+06
pme3083	164.04	120.05	165.043	C8H7NO3	[M-H]-	C05653	2-(Formylamino)benzoic acid	Phenolic acids	Phenolic acids	573340	640005	464811	130005	78340	157374	118340	97522.5	129371
pme0281	165.019	121.029	166.027	C8H6O4	[M-H]-	C06337	Terephthalic acid	Phenolic acids	Phenolic acids	422645	523103	603837	591392	98569.1	605060	53518.1	496806	77624.4
Zmhn001420	165.02	121.03	166.027	C8H6O4	[M-H]-	-	5,7-Dihydroxy-1(3H)-isobenzofuranone	Phenolic acids	Phenolic acids	422645	523103	603837	591392	98569.1	605060	53518.1	496806	77624.4
pme0282	165.02	77.04	166.027	C8H6O4	[M-H]-	C01606	Phthalic acid	Phenolic acids	Phenolic acids	21668.6	17861.9	11288.4	24666	9961.6	10005	10282.4	21620.2	5569.12
Zblp002839	167.07	123.05	166.063	C9H10O3	[M+H]+	C11457	3-(3-Hydroxyphenyl)-propionic acid	Phenolic acids	Phenolic acids	44164.5	43340	51099	63611	47395.5	78626.4	48456.5	74319.5	81857.4
MWSmce637	167.07	135.04	166.063	C9H10O3	[M+H]+	-	Methyl anisate	Phenolic acids	Phenolic acids	9652.75	6287.17	7907.48	4638.45	7317.98	2575.22	5654.91	4956.93	6943.63
MWS1830	167.07	121.03	166.063	C9H10O3	[M+H]+	-	Ethylsalicylate	Phenolic acids	Phenolic acids	43445.4	68665.7	59091.6	47368.6	36670	45445.2	40199.8	57927.6	68665.7
Lmrn003000	165.06	103.06	166.063	C9H10O3	[M-H]-	C05607	2-Hydroxy-3-phenylpropanoic acid	Phenolic acids	Phenolic acids	13340	18738.2	14576.6	33340	31670	15611.2	15005	10005	10411.7
pmn001681	165.09	149.06	166.099	C10H14O2	[M-H]-	-	1-(4-Methoxyphenyl)-1-propanol	Phenolic acids	Phenolic acids	152858	181823	145154	151764	186468	189102	124741	141002	132481
NK10253223	168.06	94.06	167.058	C8H9NO3	[M+H]+	C05831	2-Amino-3-methoxybenzoic acid	Phenolic acids	Phenolic acids	212927	201025	183622	229363	215975	268276	215189	174143	167234
Hmtp000776	168.07	105.03	167.058	C8H9NO3	[M+H]+	-	4,5,6-Trihydroxy-2-cyclohexen-1-ylideneacetonitrile	Alkaloids	Alkaloids	80717	112747	103028	89817.4	69278.6	83581.3	49655.9	49657.8	53521.5
pmp001073	168.1	150.09	167.095	C9H13NO2	[M+H]+	C04548	Synephrine; 4-[1-Hydroxy-2-(methylamino)ethyl]phenol	Alkaloids	Phenolamine	805749	907960	867598	947138	1.05078e+06	1.08169e+06	1.05396e+06	732332	719656
Zmsp001834	169.05	65	168.042	C8H8O4	[M+H]+	C10331	2,6-Dimethoxy-1,4-benzoquinone*	Quinones	Quinones	427272	455253	509052	562574	614199	490792	669543	702244	652012
pme1292	167.03	123.05	168.042	C8H8O4	[M-H]-	C00544	Homogentisic acid	Phenolic acids	Phenolic acids	411683	354950	385418	466444	484072	469743	73109	76130.4	91837.6
Wmhp000055	169.05	65.04	168.042	C8H8O4	[M+H]+	-	2,5-Dimethoxybenzoquinone*	Quinones	Quinones	401404	410244	516887	518097	516562	541705	718528	644381	682902
pme2598	167.03	123.05	168.042	C8H8O4	[M-H]-	C01161	3,4-Dihydroxybenzeneacetic acid	Phenolic acids	Phenolic acids	463471	469743	452600	431824	513658	455262	125890	120935	124632
Hmbp001276	169.05	65.03	168.042	C8H8O4	[M+H]+	-	Gallacetophenone	Phenolic acids	Phenolic acids	496810	531959	419343	499137	418926	475768	589399	792263	637017
MWSmce501	167.04	108.02	168.042	C8H8O4	[M-H]-	-	Protocatechuic Acid Methyl Ester	Phenolic acids	Phenolic acids	33340	48340	23108.9	5005	33340	19910.8	31480.8	19914	18340
mws0028	167.03	108.02	168.042	C8H8O4	[M-H]-	C06672	Vanillic acid	Phenolic acids	Phenolic acids	12110.1	18340	6074.79	28340	18340	14049	18156	7054.72	17185.6
pme3081	169.1	134.06	168.09	C8H12N2O2	[M+H]+	C00534	4-(Aminomethyl)-5-(hydroxymethyl)-2-methylpyridin-3-ol	Alkaloids	Alkaloids	55276.8	51326.9	42693.1	76525.1	72497.2	64115.8	69678.4	45785.1	51215.1
MWStz063	170.15	152.14	169.147	C10H19NO	[M+H]+	-	2-Ethyl-2,6,6-trimethylpiperidin-4-one	Alkaloids	Piperidine alkaloids	8340	17962.9	21084.4	7678.44	6915.21	14309.5	18340	11670	6670
mws0024	169.01	125.02	170.022	C7H6O5	[M-H]-	C01424	Gallic acid	Phenolic acids	Phenolic acids	510149	362083	508448	688350	677457	748456	353406	393276	410598
mws0620	175.12	144.08	174.116	C11H14N2	[M+H]+	C06213	N-Methyltryptamine	Alkaloids	Plumerane	58340	53182.3	39665	31670	11267.1	28340	44169.8	60005	35170.4
pme3140	175.04	147.05	176.047	C10H8O3	[M-H]-	-	6-Hydroxy-4-methylcoumarin	Lignans and Coumarins	Coumarins	20730.3	17253.8	23849.4	14043.5	5550.45	13680	9001.79	3340	7368.91
pmb0774	177.102	160.075	176.095	C10H12N2O	[M+H]+	C17203	N-Hydroxytryptamine*	Alkaloids	Plumerane	1.48233e+06	1.15452e+06	1.34514e+06	194706	206530	250182	913954	1.38637e+06	882268
pme2024	177.1	160.08	176.095	C10H12N2O	[M+H]+	C00780	Serotonin; 5-Hydroxytryptamine*	Alkaloids	Plumerane	1.48233e+06	1.15452e+06	1.34514e+06	194706	206530	250182	913954	1.38637e+06	882268
Yamp001634	179.07	91.05	178.063	C10H10O3	[M+H]+	-	dehydroconiferyl alcohol	Others	Others	1.36007e+06	1.38896e+06	1.56613e+06	1.04894e+06	833637	833359	2.1692e+06	2.25061e+06	2.13313e+06
Jmzn006005	177.06	117.04	178.063	C10H10O3	[M-H]-	-	3,4-methylenedioxy cinnamyl alcohol	Others	Alcohol compounds	92337.9	83623	90284.1	159473	231063	227924	337287	253341	242629
Lskp211268	179.07	119.05	178.063	C10H10O3	[M+H]+	-	3-Ethyl-7-hydroxyphthalide	Others	Others	194107	235556	217198	126998	132159	138383	331937	294254	275153
mws1200	177.06	145.03	178.063	C10H10O3	[M-H]-	-	p-Coumaric acid methyl ester	Phenolic acids	Phenolic acids	49257.3	46623.3	40987.1	130828	151881	140426	199803	117990	142291
mws0009	179.07	91.06	178.063	C10H10O3	[M+H]+	C02666	Coniferaldehyde	Others	Aldehyde compounds	39134.9	28552.4	76425.6	32459.4	45005	49636.2	72718.7	56838.6	38773.5
MWSmce001	181.05	107.05	180.042	C9H8O4	[M+H]+	-	5-Acetylsalicylic acid	Phenolic acids	Phenolic acids	23340	13340	26453.6	23835	21451.1	55356.6	8340	25025.1	32239.7
Lmbn004847	179.07	146.04	180.079	C10H12O3	[M-H]-	-	4-Methoxyphenylpropionic acid	Phenolic acids	Phenolic acids	46670	43340	58340	80005	101670	98340	60005	86670	73340
mws0093	179.07	146.04	180.079	C10H12O3	[M-H]-	C00590	Coniferyl alcohol	Phenolic acids	Phenolic acids	82467.7	50726.2	113340	110794	205005	326927	144533	121196	156670
Cmyp007180	181.12	107.09	180.115	C11H16O2	[M+H]+	-	Dihydroactinidiolide	Others	Lactones	172452	154676	186711	205217	200650	222804	148874	119397	149184
Zbzp007397	181.12	135.12	180.115	C11H16O2	[M+H]+	-	5,6,7,7a-tetrahydro-4,4,7a-trimethyl-2(4H)-benzofuranone	Others	Others	109654	88515.5	94369	124586	120671	124443	94214.2	75644	82189
Hmcp009963	180.14	123.07	180.138	C11H18NO+	[M]+	C10575	Candicine	Alkaloids	Phenolamine	419746	363519	353398	321596	248716	268010	110910	352639	200568
MWStz070	182.08	91.05	181.074	C9H11NO3	[M+H]+	-	N-(2-Hydroxy-4-methoxyphenyl)acetamide	Alkaloids	Phenolamine	8.47978e+06	8.61397e+06	8.6561e+06	7.33663e+06	7.14052e+06	8.88397e+06	2.58693e+06	2.45581e+06	2.50401e+06
MWSmce229	183.06	165.05	182.058	C9H10O4	[M+H]+	-	3,4-Dimethoxybenzoic acid; Veratric acid	Phenolic acids	Phenolic acids	111949	76619.4	245005	286670	171670	114196	171670	116670	91670
MWS3046	181.05	121.03	182.058	C9H10O4	[M-H]-	-	3-(3-Hydroxyphenyl)-3-hydroxypropanoic acid	Phenolic acids	Phenolic acids	9245.36	21416.2	8364.36	46615.9	50100.5	52390.1	19849.6	18098.5	15335.9
MWS5206	181.05	135.04	182.058	C9H10O4	[M-H]-	C03672	4-Hydroxyphenyllactic Acid	Phenolic acids	Phenolic acids	21670	2354.7	4233.41	19497.7	13684.1	11670	20005	18340	21670
Hmtn001288	181.05	135.04	182.058	C9H10O4	[M-H]-	-	Methyl 2,4-dihydroxyphenylacetate	Phenolic acids	Phenolic acids	21670	2354.7	4233.41	19497.7	13684.1	11670	20005	18340	21670
MWSHY0042	183.07	140.05	182.058	C9H10O4	[M+H]+	-	Syringaldehyde; 4-Hydroxy-3,5-Dimethoxybenzaldehyde	Others	Aldehyde compounds	59253.9	72485.4	43910.3	46968.3	47707.7	48999.5	29242.1	9674.83	46974.9
Lmrn001951	181.05	135.04	182.058	C9H10O4	[M-H]-	-	(S)-2-Hydroxy-3-(4-Hydroxyphenyl)Propanoic Acid	Phenolic acids	Phenolic acids	3398.52	15005	13340	8951.13	13014.5	11733.2	21133.7	9217.68	13014.3
Lmjp004702	183.07	137.06	182.058	C9H10O4	[M+H]+	-	2,4-Dihydroxy-6-methoxyacetophenone	Others	Ketone compounds	12500.7	13723.3	16670	14326.1	12020.7	7411.94	4790.5	9617.91	7905.28
MA10002917	183	109.02	184.012	C6H4N2O5	[M-H]-	C02496	2,4-Dinitrophenol	Phenolic acids	Phenolic acids	121401	108619	91750.4	380006	370736	380966	215930	232948	238747
MWSmce230	183.03	124.02	184.037	C8H8O5	[M-H]-	-	Methyl gallate*	Phenolic acids	Phenolic acids	39636	24539	21714	79217.7	66770.2	73575.5	60370.2	48251.7	42576.4
MWSmce387	183.03	124.02	184.037	C8H8O5	[M-H]-	C05616	3-O-Methylgallic acid	Phenolic acids	Phenolic acids	8380.85	13340	8052.18	16423.8	3340	9747.31	11670	11670	8340
HJN037	183.03	124.02	184.037	C8H8O5	[M-H]-	-	3,5-Dihydroxy-4-methoxybenzoic acid; 4-O-Methylgallic Acid*	Phenolic acids	Phenolic acids	34904.7	35849.8	31047.6	76499.5	81814.6	83223.4	66670	43396	71670
pmb1754	184.07	125	184.073	C5H15NO4P+	[M]+	C00588	O-Phosphocholine	Alkaloids	Alkaloids	1.806e+06	1.7764e+06	1.62888e+06	905879	992017	943526	351670	211114	435737
Zmbp002142	187.09	144.05	186.079	C11H10N2O	[M+H]+	C10659	Deoxyvasicinone	Alkaloids	Alkaloids	318017	314299	183340	220656	267499	217828	220005	203604	196895
Walp002800	187.12	144.08	186.116	C12H14N2	[M+H]+	-	1,8-dimethyl-1,3a,8,8a-tetrahydropyrrolo[2,3-b]indole	Alkaloids	Plumerane	5005	12926.5	16670	26670	10005	13340	11670	3340	3340
Lahp002608	188.07	118.07	187.063	C11H9NO2	[M+H]+	-	3,5-Dihydro-2H-Furo[3,2-C]Quinolin-4-One	Alkaloids	Quinoline alkaloids	4.48376e+06	6.63053e+06	4.52494e+06	7.36566e+06	7.17881e+06	7.31172e+06	4.65508e+06	5.12648e+06	5.38916e+06
Hmgp002327	188.07	118.06	187.063	C11H9NO2	[M+H]+	-	3-amino-2-naphthoic acid	Alkaloids	Alkaloids	948489	1.04241e+06	913679	1.52766e+06	1.61306e+06	1.60122e+06	1.00413e+06	1.24793e+06	1.17875e+06
Smcp001137	188.07	118.06	187.063	C11H9NO2	[M+H]+	-	naphthisoxazol A	Alkaloids	Alkaloids	1.11327e+06	1.04534e+06	1.25822e+06	1.84134e+06	1.84936e+06	1.79703e+06	1.32454e+06	1.57584e+06	1.24637e+06
Hmmp001310	188.07	118.07	187.063	C11H9NO2	[M+H]+	C21283	3-Indoleacrylic acid	Alkaloids	Plumerane	4.66203e+06	941771	4.64336e+06	7.40508e+06	8.46037e+06	7.59762e+06	5.5552e+06	1.18843e+06	1.11094e+06
Lahp001956	188.07	118.07	187.063	C11H9O2N	[M+H]+	-	Pyran[3,4-b]indole-2-ketone	Alkaloids	Plumerane	4.66203e+06	941771	4.64336e+06	7.40508e+06	8.46037e+06	7.59762e+06	5.5552e+06	1.18843e+06	1.11094e+06
pmf0348	187.13	97.06	188.141	C10H20O3	[M-H]-	-	2,6-Dimethyl-7-octene-2,3,6-triol	Others	Alcohol compounds	299596	238030	256905	169078	162519	181531	188759	149795	202044
Ladp002935	190.05	144.04	189.043	C10H7NO3	[M+H]+	-	3-quinolinecarboxylic acid	Alkaloids	Quinoline alkaloids	1.0114e+06	1.11476e+06	997920	3.4158e+06	3.44533e+06	3.96451e+06	1600005	1.32788e+06	1.34896e+06
Zmtn001624	188.04	144.05	189.043	C10H7NO3	[M-H]-	C02172	N-Acetylisatin	Alkaloids	Plumerane	1.46004e+06	1.3463e+06	1.30605e+06	4.78703e+06	4.73847e+06	4.35395e+06	2.20285e+06	1.94903e+06	1.72649e+06
MWSmce301	191.03	173.02	190.027	C10H6O4	[M+H]+	-	Coumarin-3-carboxylic Acid	Lignans and Coumarins	Coumarins	198745	115121	130367	56494.8	59738.7	64101.3	40126.1	29803.1	43808.7
Latp004456	191.07	176.05	190.062	C11H10O3	[M+H]+	-	2,5-Dimethyl-7-hydroxychromone	Others	Chromone	119579	55644.2	88751.1	41920.5	38111	59167.4	32463.7	62597.2	50544.8
mws0333	191.12	159.07	190.111	C11H14N2O	[M+H]+	C05659	5-Methoxytryptamine	Alkaloids	Plumerane	15052.9	53340	46670	25005	13173.1	9088.58	17877.4	24507.3	31240.5
mws0597	190.05	146.06	191.058	C10H9NO3	[M-H]-	C05635	5-Hydroxyindole-3-acetic acid	Alkaloids	Plumerane	4720.26	11220.4	23315.8	49919.5	55485.5	39164.5	22483.2	15725.8	14956.8
Hamp001749	192.1	177.08	191.095	C11H13NO2	[M+H]+	-	pycnarrhine	Alkaloids	Alkaloids	1.67764e+07	8.19654e+06	7.99754e+06	1.25797e+06	1.22631e+06	801711	4.19773e+06	8.41408e+06	9.77772e+06
Lsxp211202	192.1	177.08	191.095	C11H13NO2	[M+H]+	-	Hydrohydrastinine	Alkaloids	Alkaloids	1.69344e+07	1.7813e+07	1.55172e+07	2.23531e+06	2.23949e+06	2.15666e+06	1.22525e+07	1.19051e+07	1.01645e+07
MWSslk135	193.05	147.05	192.042	C10H8O4	[M+H]+	-	7,8-Dihydroxy-4-methylcoumarin	Lignans and Coumarins	Coumarins	105611	150005	94952.4	71700.4	53399.1	168833	68340	91993.6	85949.2
MWSCX014	193.05	133.03	192.042	C10H8O4	[M+H]+	C01752	Scopoletin (7-Hydroxy-6-methoxycoumarin)	Lignans and Coumarins	Coumarins	932432	834352	901758	571049	706670	646527	559329	594953	536743
MWSmce221	193.05	91.05	192.042	C10H8O4	[M+H]+	-	5,7-Dihydroxy-4-methylcoumarin	Lignans and Coumarins	Coumarins	288020	351943	332621	238446	227778	258949	262583	256530	236250
Cmpp003619	193.05	105.07	192.042	C10H8O4	[M+H]+	-	6,7-Dihydroxy-4-methylcoumarin	Lignans and Coumarins	Coumarins	451128	227364	163720	0	0	0	213978	478411	204182
Lasp003143	193.09	105.07	192.078	C11H12O3	[M+H]+	-	1,4-Benzodioxin-6-propanol	Others	Alcohol compounds	391670	381124	365989	287739	348340	300005	376351	385733	447242
Hmhp010886	193.08	133.06	192.079	C11H12O3	[M+H]+	C10493	Sarisan	Others	Others	8856.61	6605.37	6352.03	7974.12	10735.9	10986.1	8479.16	5311.99	8392.21
Lhhp120823	193.08	105.07	192.079	C11H12O3	[M+H]+	-	Eugenyl formate	Others	Others	953781	1.14811e+06	1.16585e+06	559688	339305	937657	1.13594e+06	772207	778058
Zbsn004020	191.07	147.08	192.079	C11H12O3	[M-H]-	C12343	Isoshinanolone	Quinones	Quinones	41157.7	82294	26383.8	4235.17	5218.96	5252.53	3340	5279.43	8404.68
pmp001227	193.12	105.04	192.115	C12H16O2	[M+H]+	C17853	Senkyunolide A	Others	Lactones	0	0	0	0	0	0	5517.21	3352.68	9201.76
mws1515	193.16	175.15	192.151	C13H20O	[M+H]+	C12286	α-Ionone	Terpenoids	Monoterpenoids	40235.1	31839	33936.4	25863.7	22983.3	29194.1	31673.3	21206.9	22476.1
Latp003160	195.06	117.03	194.057	C10H10O4	[M+H]+	C02379	6-Hydroxymellein	Others	Chromone	1258340	946670	1181670	3505550	3629700	3164725	1375005	1758340	1481670
Wmln000659	193.07	101.02	194.058	C10H10O4	[M-H]-	-	3-Methyl-4,8-dihydroxy-3,4-dihydroisocoumarin	Lignans and Coumarins	Coumarins	130086	158824	164893	118757	130086	96067.2	79417.6	70576.1	68081.3
mws0014	193.05	134.04	194.058	C10H10O4	[M-H]-	C01494	Ferulic acid	Phenolic acids	Phenolic acids	11670	26110.9	13066.5	118634	113226	225005	20005	51670	18340
Wmqn000820	193.09	163.04	194.094	C11H14O3	[M-H]-	-	Dehydrololiolide	Terpenoids	Terpene	20901.4	14822.6	18579.1	7156.77	14885.4	9711.56	19875.1	17464.6	17890.1
MWS20182	195.07	136.05	196.074	C10H12O4	[M-H]-	-	Dihydroferulic Acid	Phenolic acids	Phenolic acids	44126.6	48335.2	69345.1	74406.6	64952	61878.4	115874	131097	102772
pmf0319	195.07	137.02	196.074	C10H12O4	[M-H]-	C10664	Acetosyringone	Others	Ketone compounds	33029.1	81202.2	81593.8	74128.9	69816.5	59616.9	44109.3	20085	39502.6
MWSHC20102	197.08	151.04	196.074	C10H12O4	[M+H]+	-	3-Hydroxy-1-(4-Hydroxy-3-Methoxyphenyl)Propan-1-One	Phenolic acids	Phenolic acids	1603340	1216670	1391670	451670	518340	628340	1156670	1183340	1950005
Lmxp000429	198.12	95.06	197.116	C9H15N3O2	[M+H]+	-	Hercynine	Alkaloids	Alkaloids	1.07555e+07	1.16366e+07	1.22466e+07	4.94052e+06	4.7156e+06	4.74006e+06	2.4936e+06	2.32649e+06	2.54564e+06
pmb2497	197.05	153.06	198.053	C9H10O5	[M-H]-	C05584	4-Hydroxy-3-methoxymandelate	Phenolic acids	Phenolic acids	39757.9	32504.5	53008.6	32044.3	58303	60051.8	27829.4	27431.9	36448.8
Hmln008119	197.12	153.12	198.126	C11H18O3	[M-H]-	-	Robinlin	Terpenoids	Terpene	115571	128000	133427	159916	181950	183687	156278	99722	87960.8
Lmxn008846	197.12	153.13	198.126	C11H18O3	[M-H]-	-	Hydroxydihydrobovolide	Others	Lactones	105454	108754	114858	141962	153170	153615	144867	94037.2	77628.1
Zahn007990	197.12	153.13	198.126	C11H18O3	[M-H]-	-	5-hydroxy-3,4-dimethyl-5-pentylfuran-2(5H)-one	Others	Others	162534	202511	200735	253913	261956	274018	217514	130863	147510
Wbjp001317	203.08	130.07	202.074	C11H10N2O2	[M+H]+	-	vasicinone	Alkaloids	Alkaloids	62407.2	51043.3	59258.1	80756.2	64715.9	82152.1	90195.8	82153.7	82119.1
mws0018	203.22	84.08	202.216	C10H26N4	[M+H]+	C00750	Spermine	Alkaloids	Alkaloids	816678	750751	908060	864474	664395	828549	648723	605585	686790
MWSslk108	204.13	85.03	203.116	C9H17NO4	[M+H]+	-	O-Acetyl-L-carnitine	Alkaloids	Alkaloids	1.80465e+06	1.93093e+06	1.97247e+06	1.27639e+06	1.17942e+06	1.21377e+06	871320	772111	879755
Zmcp102201	205.09	149.02	204.079	C12H12O3	[M+H]+	C09921	Senkyunolide B	Others	Lactones	1.37121e+07	1.32612e+07	13057345	1.30536e+07	1.3178e+07	1.3881e+07	1.28646e+07	1.22337e+07	1.16581e+07
Zmbp002538	205.1	146.06	204.09	C11H12N2O2	[M+H]+	-	1-Methoxy-indole-3-acetamide	Alkaloids	Plumerane	5.84199e+06	5.03976e+06	5.58164e+06	8.54941e+06	7.81985e+06	9.17323e+06	6.25359e+06	7.00292e+06	6.06414e+06
Ladp002110	206.04	160.04	205.037	C10H7NO4	[M+H]+	-	4-hydroxy-2-oxo-1,2-dihydroquinoline-3-carboxylic acid	Alkaloids	Quinoline alkaloids	1.70538e+06	1.67117e+06	1.65054e+06	1.61355e+06	1.67816e+06	1.56192e+06	3.02067e+06	2.59377e+06	2.92284e+06
pmb0818	206.08	145.05	205.074	C11H11NO3	[M+H]+	C05660	Methoxyindoleacetic acid	Alkaloids	Plumerane	135618	172817	168362	248497	296383	213463	177461	172100	191776
Wbmp001981	206.12	190.08	205.11	C12H15NO2	[M+H]+	-	6,7-dimethoxy-2-methyl-1,2-dihydroisoquinoline	Alkaloids	Alkaloids	234523	222727	188890	263348	240472	320056	359771	365071	253264
pme1261	206.14	76.08	205.131	C9H19NO4	[M+H]+	C05944	D-Panthenol	Others	Alcohol compounds	68313.3	41669.2	42346.9	15006.5	15841.2	22505.7	1601670	1.35682e+06	1545005
Lchp000221	207.06	91.05	206.058	C11H10O4	[M+H]+	-	(Z)-3-Ethylidene-7-hydroxy-6-methoxyphthalide	Others	Others	107709	73340	94822.7	101792	58523.4	66670	113214	78944.8	94822.7
Lcmp123012	207.1	176.08	206.094	C12H14O3	[M+H]+	-	Hinokitiol Acetate	Terpenoids	Monoterpenoids	271780	341670	259497	266911	348193	312551	637611	547409	646438
Lmjp002718	207.14	95.08	206.131	C13H18O2	[M+H]+	-	Arteannuin A	Terpenoids	Sesquiterpenoids	1616670	1611670	1475005	1286670	1026670	1465005	3386680	2451670	3223190
Lmln010063	205.158	189.129	206.167	C14H22O	[M-H]-	-	2,6-Di-tert-butylphenol*	Phenolic acids	Phenolic acids	82431.3	86124.2	78218.4	104556	106777	101990	93234.3	96270	92330.1
Lmbn013410	205.16	189.13	206.167	C14H22O	[M-H]-	-	2,4-Di-Tert-Butylphenol*	Phenolic acids	Phenolic acids	82431.3	86124.2	78218.4	104556	106777	101990	93234.3	96270	92330.1
Lmyn003131	206.05	162.06	207.053	C10H9NO4	[M-H]-	-	Dioxindole-3-acetic acid	Alkaloids	Plumerane	17250.9	14268.9	19519.3	13829.1	5519.97	11730.7	30087.5	21325.3	13823.9
Yacn003968	206.08	147.04	207.089	C11H13NO3	[M-H]-	C09933	Cantleyine	Alkaloids	Alkaloids	693340	660005	808340	528522	576106	645005	645005	695005	776670
MA10107783	207.03	119.05	208.037	C10H8O5	[M-H]-	C20772	3-[(1-Carboxyvinyl)oxy]benzoic acid	Phenolic acids	Phenolic acids	155005	139354	271367	186968	158756	110005	121670	50407.7	60198.3
mws1014	209.04	149.02	208.037	C10H8O5	[M+H]+	C09265	Fraxetin (7,8-Dihydroxy-6-methoxycoumarin)	Lignans and Coumarins	Coumarins	109333	90080.4	89330.2	81112.6	95098.9	83989.3	55005	113092	87814
Lmtp004382	209.08	149.06	208.074	C11H12O4	[M+H]+	C05610	Sinapinaldehyde	Phenolic acids	Phenolic acids	1.06957e+06	582339	205005	231670	387774	251670	221670	190671	184075
Lchp000218	209.08	121.06	208.074	C11H12O4	[M+H]+	-	(R)-3-ethyl-7-hydroxy-6-methoxyphthalide	Others	Others	308054	797505	385381	1.11003e+06	509369	1.12855e+06	524750	1.30693e+06	462246
Lsjp211261	209.15	149.09	208.146	C13H20O2	[M+H]+	-	(6R,9S)-3-Oxo-α-ionol	Terpenoids	Monoterpenoids	581810	641931	600636	639694	578492	647096	211383	182203	228447
Lsjp211201	209.15	137.1	208.146	C13H20O2	[M+H]+	-	3S-3-hydroxy-β-damascon	Terpenoids	Monoterpenoids	2929410	2235005	2296670	4481170	3481420	4158635	3011810	5819510	5873885
Wbmp003697	209.15	55.05	208.146	C13H20O2	[M+H]+	-	(R)-3-(3'-Hydroxybutyl)-2,4,4-trimethylcyclohexa-2,5-dienone	Terpenoids	Sesquiterpenoids	83060.2	244110	79449.2	355697	95095.7	431957	549225	584472	467400
Lmbn004790	209.08	179.03	210.089	C11H14O4	[M-H]-	-	Methyl 3-(3-hydroxy-4-methoxyphenyl)propanoate	Phenolic acids	Phenolic acids	82302.7	96006.5	89677.2	191021	133982	250005	87569.5	115005	75844.6
mws0853	209.08	179.07	210.089	C11H14O4	[M-H]-	C02325	Sinapyl alcohol	Phenolic acids	Phenolic acids	95005	125005	85488.3	356670	174191	151670	125005	49438.8	46355.5
Qmyp101440	211.17	109.1	210.162	C13H22O2	[M+H]+	-	Blumenol C	Terpenoids	Monoterpenoids	734069	642766	456377	1.1215e+06	844414	894180	1.23162e+06	921089	953558
Yhjp000315	213.07	114.89	212.069	C10H12O5	[M+H]+	-	C-Veratroylglycol	Phenolic acids	Phenolic acids	17068.3	28932.9	24194.1	30411.1	24242.8	35611.1	35478.5	38876.2	42312.4
pme3437	213.08	154.06	212.069	C10H12O5	[M+H]+	-	Eudesmic acid (3,4,5-trimethoxybenzoic acid)	Phenolic acids	Phenolic acids	72409.3	72379.6	65961.6	27327.7	41161.5	27327.7	26395.9	13340	53129
Lmqp002115	213.08	151.04	212.069	C10H12O5	[M+H]+	-	Methyl Syringate	Phenolic acids	Phenolic acids	295842	260005	286700	305005	281670	413340	741670	583340	641670
mws0677	219.11	160.08	218.106	C12H14N2O2	[M+H]+	C00978	N-Acetyl-5-hydroxytryptamine	Alkaloids	Plumerane	58768.7	75693.9	83152.8	82500.9	66854.9	91280.4	94818.2	71120.9	68808
Lahp003147	219.15	131.05	218.142	C13H18N2O	[M+H]+	-	N,N-cinnamoylbutanediamine*	Alkaloids	Phenolamine	982287	870827	959072	86670	201894	71670	722746	789192	205441
Qagp003587	219.15	131.05	218.142	C13H18N2O	[M+H]+	-	N-Monocinnamoylputrescine*	Alkaloids	Phenolamine	336960	290936	325388	303912	65005	50005	250102	206720	178645
Wbsp001938	220.12	90.06	219.111	C9H17NO5	[M+H]+	-	Casuarine Analogue	Alkaloids	Alkaloids	4.41839e+06	7512085	7045745	970398	948722	967193	1.03306e+06	996905	1.03473e+06
Wbjp001169	221.09	130.06	220.085	C11H12N2O3	[M+H]+	-	o-Carboxy-5-hydroxytryptamine	Alkaloids	Alkaloids	446136	473795	392252	371865	335744	396446	396195	398817	427476
Wbjp002330	221.09	175.09	220.085	C11H12N2O3	[M+H]+	-	(3S)-1,3-dihydroxy-2,3,3a,4-tetrahydropyrrolo[2,1-b]quinazolin-9(1H)-one	Alkaloids	Alkaloids	51159.2	41445.5	60123.2	86140.9	67677.8	65755.9	88159	98843	75697.9
Lhfp110340	221.19	119.08	220.183	C15H24O	[M+H]+	-	Eremofukinone	Terpenoids	Sesquiterpenoids	1.02612e+06	745434	903068	904198	799328	867006	1.10601e+06	1.27551e+06	1.21794e+06
Qmyp101311	221.19	95.09	220.183	C15H24O	[M+H]+	-	Anhydro-β-rotunol	Terpenoids	Sesquiterpenoids	998340	1330005	1053340	794961	941670	903332	1555005	1533340	1.39291e+06
Yajp005210	221.19	81.07	220.183	C15H24O	[M+H]+	-	awabukinol	Terpenoids	Monoterpenoids	1.83075e+06	1.25382e+06	1.28749e+06	1.01259e+06	1598340	771002	1.61737e+06	2.04438e+06	1.9351e+06
Hmyp002656	222.08	130.06	221.069	C11H11NO4	[M+H]+	-	Methyl dioxindole-3-acetate	Alkaloids	Plumerane	146213	135165	99864.1	521906	374328	440086	346985	316621	324796
pmp000251	207.1	119.09	224.105	C12H16O4	[M-H2O+H]+	-	E-6,7-Dihydroxydihydroligustilide	Others	Lactones	65005	81670	70421.7	73303.7	59550.9	56670	49025.3	69631.4	65674.7
MWSHC2042	225.11	123.04	224.105	C12H16O4	[M+H]+	-	(2E)-3-(1-Hydroxy-2,6,6-trimethyl-4-oxo-2-cyclohexen-1-yl)-2-propenoic acid	Others	Others	168874	165129	176257	186046	123571	147795	211650	184122	261088
pmp000452	225.15	85.1	224.141	C13H20O3	[M+H]+	-	Annuionone D	Others	Ketone compounds	168796	167710	160170	216841	210679	234094	227932	215584	213148
Lsjp211202	225.15	123.08	224.141	C13H20O3	[M+H]+	-	Blumenol A	Terpenoids	Monoterpenoids	221670	248340	280005	250005	135005	225005	636670	458340	431670
Lacp003427	225.15	123.12	224.141	C13H20O3	[M+H]+	-	Grasshopper ketone	Terpenoids	Monoterpenoids	100948	87049.1	99889.5	121819	142512	55755.1	0	0	0
Qmyp101232	225.15	95.08	224.141	C13H20O3	[M+H]+	C04166	Vomifoliol (Blumenol A)	Terpenoids	Monoterpenoids	1830005	2446670	1960005	1583340	1581670	1505005	4312870	3125190	3925025
Lafp003256	227.09	181.05	226.084	C11H14O5	[M+H]+	-	3,4'-Dihydroxy-3',5'-dimethoxypropiophenone	Others	Ketone compounds	73481.9	57429.2	71504.9	18340	25789.7	37704.2	45166.8	59049.4	30005
Lmdp002381	227.09	149.06	226.084	C11H14O5	[M+H]+	C09780	Genipin	Terpenoids	Monoterpenoids	230005	168340	281670	380005	481670	518340	851670	1263340	1053340
Lmyp003951	227.09	181.09	226.084	C11H14O5	[M+H]+	-	3-Hydroxy-1-(4-hydroxy-3,5-dimethoxyphenyl)propan-1-one	Others	Ketone compounds	79918.1	43587	52177.1	77253.5	40532	37174.7	116883	33406.3	84078.5
Lmqp003432	227.16	121.1	226.157	C13H22O3	[M+H]+	-	6,9-Dihydroxy-7-megastigmen-3-one	Terpenoids	Sesquiterpenoids	741281	741781	789367	931326	709027	1.07641e+06	842407	816777	771038
Lsjp211260	227.16	125.09	226.157	C13H22O3	[M+H]+	-	9-epi-Blumenol B	Terpenoids	Monoterpenoids	981670	573340	898340	1635005	1748340	2063340	2.67675e+06	4734890	4888050
Zahp011321	228.23	228.24	227.225	C14H29NO	[M+H]+	-	N-Isobutyl Decanamide	Alkaloids	Alkaloids	405717	369840	368224	311241	318413	338601	360369	322312	307689
Wcdp004275	230.25	57.07	229.241	C14H31NO	[M+H]+	-	Lauramine oxide	Others	Others	50754.5	43953.8	30992.9	33563.3	49707.6	31137.3	24074.6	31992.2	22507.1
Qmqp102534	233.15	159.12	232.146	C15H20O2	[M+H]+	C09484	Isoalantolactone	Terpenoids	Sesquiterpenoids	17122.8	22721.4	22084	14704.7	13846.2	20709.6	67503.2	31225.1	39608.6
pmb0490	235.14	147.04	234.137	C13H18N2O2	[M+H]+	C18326	p-Coumaroylputrescine	Alkaloids	Phenolamine	189587	149546	184297	95581.2	77521	82028.5	124760	109066	89532.5
Lmhn010314	233.15	217.12	234.162	C15H22O2	[M-H]-	-	Aspergillusene A	Terpenoids	Sesquiterpenoids	9450.09	10326.1	8326.01	6421.77	9385.97	10347.7	13216.1	8360.31	10755
pme3137	239.07	165.05	238.063	C15H10O3	[M+H]+	C20871	3-Hydroxyflavone	Flavonoids	Flavonols	18831.4	9914.95	12534	4825.57	5164.44	8564.25	7831.82	4264.77	4659.71
Lmyn000160	237.06	87.01	238.069	C8H14O8	[M-H]-	-	Mucic acid Dimethyl Ester	Phenolic acids	Phenolic acids	1.32368e+06	1.59493e+06	1.41312e+06	643787	399640	737110	711447	653234	644622
Wcfn008271	239.03	223.02	240.042	C14H8O4	[M-H]-	C10312	Danthron; 1,8-Dihydroxyanthraquinone	Quinones	Anthraquinone	53929643	5.57276e+07	5.63885e+07	5.27313e+07	5.39007e+07	4.99311e+07	5.0569e+07	5.07452e+07	5.17356e+07
Zmdn011161	239.07	223.03	240.079	C15H12O3	[M-H]-	C10314	Chrysophanol-9-anthrone	Quinones	Anthraquinone	368581	690626	576213	516814	502473	466764	386322	426946	517408
Lafp002342	243.09	140.05	242.078	C11H14O6	[M+H]+	-	2,3-Dihydroxy-1-(4-hydroxy-3,5-dimethoxyphenyl)propan-1-one	Phenolic acids	Phenolic acids	464046	435210	411512	232965	264979	269000	566760	600131	612799
mws1383	243.09	145.08	242.08	C12H10N4O2	[M+H]+	C01727	Lumichrome	Alkaloids	Alkaloids	8340	23340	13845.5	6670	11451.4	16670	8309.54	6465.61	10005
mws2103	243.07	159.05	244.074	C14H12O4	[M-H]-	C05901	Piceatannol	Others	Stilbene	32381.9	13552.8	15005	20610.1	15569.6	23194.6	4589.22	5005	5908.5
Wasn000410	245.04	153	246.05	C6H15O8P	[M-H]-	-	sn-glycero-3-phospho-(1'-sn-glycerol)	Others	Others	1248340	1070005	1001670	637617	821670	425324	488340	541670	512927
Wbtp003318	247.06	153.02	246.053	C13H10O5	[M+H]+	-	3,4,5,3'-tetrahydroxybenzophenone	Flavonoids	Other Flavonoids	125005	89665.4	153340	260005	481670	653340	144625	281670	225005
Yalp003517	249.11	159.08	248.105	C14H16O4	[M+H]+	-	30-Hydroxyfraxinellone	Terpenoids	Sesquiterpenoids	668340	668340	498340	316670	238340	231670	755005	536670	428340
Qatp004010	249.15	157.1	248.141	C15H20O3	[M+H]+	C09507	Micheliolide	Terpenoids	Sesquiterpenoids	102116	72739.7	102089	25421	15005	22380.6	127040	176625	67344.2
Lmhp002772	249.16	147.04	248.153	C14H20N2O2	[M+H]+	-	p-Coumaroylcadaverine	Alkaloids	Phenolamine	115005	121670	93340	38340	63340	23340	116670	80005	65005
Lhnp111726	251.13	163.11	250.12	C14H18O4	[M+H]+	-	13-Nor-desacylcynaropicrin	Terpenoids	Sesquiterpenoids	101125	90302.4	102680	146670	164596	169672	120018	96773.2	72026.6
Zdcp003644	251.14	105.07	250.132	C13H18N2O3	[M+H]+	C03002	N-Caffeoylputrescine	Alkaloids	Phenolamine	125670	176670	202897	73340	143432	149900	158340	86670	93340
pma1840	250.14	147.04	250.144	C14H20NO3+	[M]+	-	4-Coumaroylcholine	Alkaloids	Phenolamine	9005.21	16942.7	18073.8	41660.3	20005	39484.6	53340	50005	63340
Ladp003640	252.09	105.03	251.079	C12H13NO5	[M+H]+	-	(S)-3-Hydroxy-1-(3,4-dihydroxyphenethyl)pyrrolidine-2,5-dione	Alkaloids	Pyrrole alkaloids	260005	335005	240964	616198	639508	504588	666670	372310	440576
Lmhn003373	253.04	137.02	254.043	C11H10O7	[M-H]-	-	4-Hydroxybenzoylmalic acid	Phenolic acids	Phenolic acids	73340	65005	90005	100230	83740.7	145005	28257.3	71670	35005
Wcdp010864	256.26	88.08	255.256	C16H33NO	[M+H]+	-	Hexadecanamide	Alkaloids	Alkaloids	1.07772e+07	1.18686e+07	1.23878e+07	1.09918e+07	1.32347e+07	1.2264e+07	1.26102e+07	1.16975e+07	1.21859e+07
MWSHY0124	257.08	153.02	256.074	C15H12O4	[M+H]+	C09827	Pinocembrin (Dihydrochrysin)	Flavonoids	Flavanones	2125.5	3428.6	1266.53	31205.3	28664.3	23030.8	4052.96	5029.16	1518.03
Wcdp010708	263.24	81.07	262.23	C18H30O	[M+H]+	-	Octadeca-2,9,12,15-tetraen-1-ol	Others	Others	20836	21372.4	26014.9	21640.5	21831.7	23504	17301.7	13675.1	25433.3
Zmyn003693	267.07	252.04	268.074	C16H12O4	[M-H]-	C15203	6-Hydroxy-2'-methoxyflavone	Flavonoids	Flavones	8410.05	8429.72	9467.18	7080.72	5382.12	10514.6	5247.04	10173.9	1965.05
pmp000087	269.1	177.05	268.095	C13H16O6	[M+H]+	-	2-Feruloyl-sn-glycerol	Phenolic acids	Phenolic acids	144654	240658	193947	163472	178760	162462	240002	213172	215525
pmp000086	269.1	177.05	268.095	C13H16O6	[M+H]+	-	1-Feruloyl-sn-glycerol	Phenolic acids	Phenolic acids	109076	207908	128047	157157	132365	140763	226833	177856	185165
pmp000791	271.06	153.05	270.053	C15H10O5	[M+H]+	-	Moracin Y	Phenolic acids	Phenolic acids	124763	120153	103477	436378	384889	366044	536240	474447	469955
MWS20151	271.06	153.02	270.053	C15H10O5	[M+H]+	C01477	Apigenin; 4',5,7-Trihydroxyflavone	Flavonoids	Flavones	27820.7	22088.7	34001.7	97462.9	75238.7	90174.4	97050.3	115204	119940
Lssp210422	271.06	153.02	270.053	C15H10O5	[M+H]+	C06563	Genistein	Flavonoids	Isoflavones	23367.7	36579.2	35892.3	98967.2	67102.1	79355.7	99348	108733	122081
MWS20169	269.05	254.02	270.053	C15H10O5	[M-H]-	-	2,5-dihydroxy-1-methoxy-anthraquinone	Quinones	Anthraquinone	5924.21	4282.6	8886.2	12743.3	11102.8	9806.92	6849.3	10339.3	4547.98
Lmyn006227	269.05	151	270.053	C15H10O5	[M-H]-	C10044	Galangin (3,5,7-Trihydroxyflavone)	Flavonoids	Flavones	47622.9	47080.5	46062.1	261652	244207	257564	302085	314554	308572
MWSHC20170	269.1	59.02	270.11	C13H18O6	[M-H]-	-	Phenylmethyl β-L-glucopyranoside	Phenolic acids	Phenolic acids	11357.7	19983.7	40005	31212.7	35005	24741.3	25005	11425.7	15228.9
Zasn010461	269.25	269.25	270.256	C17H34O2	[M-H]-	-	Pentadecanoic acid,14-methyl-,methyl ester	Others	Others	1.6305e+06	1.64801e+06	1.75387e+06	1.14394e+06	992402	1.05404e+06	1.12591e+06	1.22424e+06	1.0448e+06
Sazp000955	272.11	110.06	271.106	C12H17NO6	[M+H]+	-	Tetraphyllin A	Alkaloids	Isoquinoline alkaloids	458436	448869	412816	729213	596034	796169	509386	747862	696692
Zblp001009	272.11	110.06	271.106	C12H17NO6	[M+H]+	-	3-pyridine-methanol-O-β-D-glucopyranosyl	Alkaloids	Pyridine alkaloids	294241	348723	394602	590770	609020	605647	569543	673057	544652
MWSmce149	272.12	107.05	271.121	C16H17NO3	[M+H]+	C06346	Higenamine*	Alkaloids	Isoquinoline alkaloids	477370	416503	329081	150629	179611	138937	436530	473177	512561
Cmxp002615	272.13	107.05	271.121	C16H17NO3	[M+H]+	C06160	(S)-Norcoclaurine*	Alkaloids	Isoquinoline alkaloids	394062	530396	502202	138579	112325	154071	416575	336069	426900
Wbmp002232	272.13	107.05	271.121	C16H17NO3	[M+H]+	C06347	Demethylcoclaurine	Alkaloids	Alkaloids	470706	456211	472473	51670	183320	159235	367519	407188	423461
Wdhp002598	272.13	107.05	271.121	C16H17NO3	[M+H]+	-	1-(4-hydroxyphenyl)-7-methoxy-1,2,3,4-tetrahydroisoquinolin-8-ol	Alkaloids	Isoquinoline alkaloids	345843	405696	371462	152139	165478	128891	279333	346068	374107
Zbsp007084	273.08	153.02	272.068	C15H12O5	[M+H]+	C09614	Butin; 7,3',4'-Trihydroxyflavanone*	Flavonoids	Flavanones	73002.6	60787	74444.4	101994	113048	104089	93898.7	103042	101994
pme2960	273.08	153.02	272.068	C15H12O5	[M+H]+	C06561	Naringenin chalcone; 2',4,4',6'-Tetrahydroxychalcone	Flavonoids	Chalcones	53540.5	54568.8	63902.5	162649	161860	143482	75460	94988.5	133938
MWSHY0017	273.08	153.02	272.068	C15H12O5	[M+H]+	C00509	Naringenin (5,7,4'-Trihydroxyflavanone)*	Flavonoids	Flavanones	66586	75527.8	87882.5	81612.8	96362.1	104089	104556	92273.5	101478
mws0914	271.06	151	272.068	C15H12O5	[M-H]-	C09826	3,5,7-Trihydroxyflavanone (Pinobanksin)	Flavonoids	Flavanonols	33664.7	31862.5	32935.1	205087	197597	254706	108497	105748	114895
mws1173	271.06	243.07	272.068	C15H12O5	[M-H]-	C09751	Garbanzol	Flavonoids	Flavonols	6894.72	1670	5370.21	5789.06	3685.93	6055.17	4153.32	9061.63	8340
MWSmce675	271.08	108.02	272.09	C12H16O7	[M-H]-	C06186	Arbutin	Phenolic acids	Phenolic acids	553046	597020	668709	364890	266376	332532	810704	826656	856993
Ymjm000152	271.08	108.02	272.09	C12H16O7	[M-H]-	-	p-Hydroxypheny-β-D-allopyranoside	Phenolic acids	Phenolic acids	476552	467895	514469	281868	259405	264586	737175	696251	753290
WaYn002948	271.08	109.03	272.09	C12H16O7	[M-H]-	-	Pyrocatechol monoglucoside	Others	Others	54605.2	67605.2	47671	298660	299005	220085	76993.3	77139.4	72462.4
Wcdp006912	274.28	88.08	273.267	C16H35NO2	[M+H]+	-	Lauryldiethanolamine	Others	Others	3.27727e+06	3.11855e+06	3.7155e+06	2.4092e+06	3.31246e+06	3.20396e+06	1.94095e+06	2.39982e+06	2.05226e+06
pme1201	273.08	167.03	274.084	C15H14O5	[M-H]-	C00774	Phloretin	Flavonoids	Chalcones	3420.72	2033.05	2180.35	7491.08	10214.1	10194.1	7512.06	5487.74	8215.23
Lmgp004784	275.09	139.04	274.084	C15H14O5	[M+H]+	-	Apiferol	Flavonoids	Flavones	58340	91670	91670	3340	8340	15005	33340	40005	51670
Lhmp101304	277.09	115.04	276.084	C11H16O8	[M+H]+	-	Ranunculinin glucoside(iso-01)	Others	Others	159015	135720	116366	185301	252184	159311	172298	159017	180546
Lhhp120811	279.12	149.02	278.115	C15H18O5	[M+H]+	-	Hydroxyillicinone C	Lignans and Coumarins	Coumarins	1.46929e+06	3.53309e+06	2.5922e+06	1.31101e+06	3.67975e+06	3.06152e+06	2.24791e+06	3.46186e+06	2.47979e+06
mws1038	277.12	146.08	278.13	C11H22N2O4S	[M-H]-	C00831	Pantetheine	Alkaloids	Alkaloids	143647	175005	171160	273340	273340	169808	158340	117489	119326
WaYn002408	337.15	161.05	278.137	C12H22O7	[M+CH3COOH-H]-	-	[(1R,2R)-cyclohexane-1,2-diol]Beta-D-Galactopyranoside	Others	Others	21108.6	13264.3	18636.4	39681.7	23817.7	25941.3	37072.9	36616.9	45906
Latp009986	279.16	149.02	278.151	C16H22O4	[M+H]+	-	6β-Hydroxy-8α-methoxyeremophila-1(10),7(11)-dien-12,8β-olide	Terpenoids	Sesquiterpenoids	1.2929e+07	1.38791e+07	1.41474e+07	1.31689e+07	1.24255e+07	1.36495e+07	1.4218e+07	1.2679e+07	1.19692e+07
pmp001230	279.16	121.03	278.152	C16H22O4	[M+H]+	-	Senkyunolide M	Others	Lactones	3.22989e+07	2.82558e+07	3.00875e+07	2.93032e+07	2.80099e+07	2.98531e+07	3.02259e+07	2.54183e+07	2.43017e+07
MWSmce341	279.16	149.03	278.152	C16H22O4	[M+H]+	-	Butyl isobutyl phthalate	Phenolic acids	Phenolic acids	1.02872e+07	1.0397e+07	1.03011e+07	1.06669e+07	9.55232e+06	1.01005e+07	1.04172e+07	9.4002e+06	1.07887e+07
Lmyp008437	279.16	149.02	278.152	C16H22O4	[M+H]+	-	Dibutyl terephthalate	Phenolic acids	Phenolic acids	1.83843e+07	2.44311e+07	1.61622e+07	2.35046e+07	1.76052e+07	1.98026e+07	1.80396e+07	1.70414e+07	2.44316e+07
Wcsn010224	277.22	277.22	278.225	C18H30O2	[M-H]-	-	14-hydroxy-2,6,10-trimethylpentadeca-2,5,10-trien-4-one	Others	Others	1.35883e+06	1.55352e+06	1.58057e+06	1.35146e+06	1.41285e+06	1.58437e+06	3.09292e+06	1.82674e+06	1.79799e+06
Wcdp009119	279.23	81.07	278.225	C18H30O2	[M+H]+	-	Elaidolinolenic acid	Phenolic acids	Phenolic acids	198408	198797	200357	633642	483064	530531	145951	139902	148685
Wcsn010496	277.22	233.23	278.225	C18H30O2	[M-H]-	-	6,10,14-Trimethylpentadeca-5,9-Diene-2,13-Dione	Others	Others	26981.5	32744.6	30892.7	28282.8	29780.1	30246.7	62090.8	34415.6	39311.4
Wcsn010254	277.22	277.22	278.225	C18H30O2	[M-H]-	-	4-[3-(4,8-dimethylnona-3,7-dienyl)-3-methyloxiran-2-yl]butan-2-one	Others	Others	1.46816e+06	1.76795e+06	1.66095e+06	1.62072e+06	1.60563e+06	1.69252e+06	3.39967e+06	1.98976e+06	2.05901e+06
Zahp012577	280.26	81.07	279.256	C18H33NO	[M+H]+	-	Octadecadienamide	Alkaloids	Alkaloids	1.52746e+07	1.3974e+07	1.3523e+07	1.32164e+07	1.24805e+07	1.29241e+07	1.17527e+07	1.27915e+07	1.40102e+07
Lmhn002926	279.05	163.04	280.058	C13H12O7	[M-H]-	-	p-Coumaroylmalic acid	Phenolic acids	Phenolic acids	35005	43204.5	33340	107935	93340	230005	103340	73765.1	173340
Lmhn003223	279.05	147.04	280.058	C13H12O7	[M-H]-	-	Cinnamoyltartaric acid	Phenolic acids	Phenolic acids	3182.35	5005	6802.23	4406.13	1670	6170.98	0	0	0
Zmsn110105	279.07	59.01	280.079	C10H16O9	[M-H]-	-	Rumexobtusifolius	Others	Others	85005	72419.1	135005	119317	288340	162685	53798.1	60664.8	62074.1
Zmgp004297	281.15	107.05	280.146	C19H20O2	[M+H]+	-	1-phenyl-7-(4-hydroxyphenyl)-4-ene-3-heptanone	Others	Ketone compounds	24965	35261	22459.7	44307.4	24970.3	34947.4	33699.7	38606.8	32756.9
Wcsn011122	279.23	279.24	280.24	C18H32O2	[M-H]-	-	(5Z,10E,14S)-14-hydroxy-2,6,10-trimethylpentadeca-5,10-dien-4-one	Others	Others	4.15876e+06	4.45908e+06	4.99223e+06	3.93152e+06	4.4012e+06	2.99524e+06	5.29325e+06	3.68861e+06	5.05437e+06
MWSmce349	282.28	114.09	281.272	C18H35NO	[M+H]+	-	Laurocapram	Alkaloids	Alkaloids	118464	99974.2	129240	152222	124811	121627	113670	102230	101754
Zahp013600	282.28	69.07	281.272	C18H35NO	[M+H]+	-	Octadec-2-enamide	Alkaloids	Alkaloids	1.21404e+07	1.19444e+07	1.08209e+07	1.2174e+07	1.25109e+07	1.28619e+07	1.23131e+07	1.2651e+07	1.3535e+07
Lakn004098	281.14	171.12	282.147	C15H22O5	[M-H]-	C15971	Dihydrophaseic acid	Terpenoids	Sesquiterpenoids	4052.89	4110.87	6670	0	0	0	6670	6670	16670
Wcgn012724	281.17	199.17	282.183	C16H26O4	[M-H]-	-	6-Hydroxyphomodiol	Others	Others	1.24118e+07	1.3161e+07	1.21151e+07	1.24074e+07	1.30094e+07	1.33004e+07	1.31176e+07	1.29804e+07	1.33029e+07
Zahp014087	284.3	88.08	283.288	C18H37NO	[M+H]+	-	N-(12-methyltetradecyl)propionamide	Alkaloids	Alkaloids	7.24756e+06	7.38796e+06	7.50227e+06	6.75389e+06	7.15063e+06	7.29462e+06	7.62199e+06	8.02991e+06	7.09426e+06
Zmzp005934	284.3	102.09	283.288	C18H37NO	[M+H]+	C13846	Stearamide	Alkaloids	Alkaloids	5.02387e+06	4.98222e+06	5.36336e+06	4.71956e+06	5.09455e+06	5.358e+06	5.49101e+06	5.45778e+06	4.97165e+06
Lmsn102501	283.02	255.03	284.032	C15H8O6	[M-H]-	C10401	Rheic Acid	Quinones	Anthraquinone	14162.8	6992.39	4774.16	16896.5	18339.9	17660.6	35997.3	27082.8	28184
mws0051	285.08	242.05	284.068	C16H12O5	[M+H]+	C01470	Acacetin	Flavonoids	Flavones	32547.9	27069.7	31513.1	50004.6	58756.5	58097.2	74242.1	65233.6	76872.7
mws0918	283.06	268.04	284.068	C16H12O5	[M-H]-	C10521	Prunetin (5,4'-Dihydroxy-7-methoxyisoflavone)	Flavonoids	Isoflavones	126885	111957	137424	188509	212446	177837	237460	233799	245529
MWSmce277	285.09	123.04	284.09	C13H16O7	[M+H]+	-	Helicide	Phenolic acids	Phenolic acids	103775	88010.9	97290.8	69483.3	61297.6	106693	44565.6	54662.9	53870.1
zjgp122326	286.09	124.04	285.085	C12H15NO7	[M+H]+	-	Pyridine-4-formyl-O-β-D-glucopyranoside	Others	Others	31301	40307.5	43464.5	50835.1	41968.4	46929.1	68599.6	32453.6	69416.3
Qmjp110216	286.14	107.05	285.137	C17H19NO3	[M+H]+	-	N-[7'-(4'-Methoxyphenyl)ethyl]-2-methoxybenzamide	Alkaloids	Alkaloids	584838	1.01271e+06	606214	156670	151670	135168	615005	745005	517452
Wdhp003324	286.14	107.05	285.137	C17H19NO3	[M+H]+	-	(1s)-1-[(4-hydroxyphenyl)methyl]-7-methoxy-1,2,3,4-tetrahydroisoquinolin-8-ol	Alkaloids	Isoquinoline alkaloids	584838	1.01271e+06	606214	156670	151670	135168	615005	745005	517452
Wdyp003646	286.14	107.05	285.137	C17H19NO3	[M+H]+	-	1-[(4-methoxyphenyl)methyl]-1,2,3,4-tetrahydroisoquinoline-6,7-diol	Alkaloids	Isoquinoline alkaloids	905488	826104	843252	109916	124310	119547	425664	487031	461976
MWStz039	286.14	107.05	285.137	C17H19NO3	[M+H]+	C06161	Coclaurine	Alkaloids	Isoquinoline alkaloids	905488	826104	843252	109916	124310	119547	425664	487031	461976
Zbbp005255	287.06	153.02	286.048	C15H10O6	[M+H]+	C08576	Aureusidin	Flavonoids	Aurones	18727.1	31071.6	35838.1	43326.3	24078.2	48217.6	213882	339025	197727
Wbtn006721	285.04	133.03	286.048	C15H10O6	[M-H]-	-	6,8-dihydroxy-3-methyl-9-oxoxanthene-1-carboxylic acid	Others	Ketone compounds	174306	154875	219673	186585	158092	238523	1.2247e+06	1.44202e+06	1.16699e+06
mws1068	285.04	151	286.048	C15H10O6	[M-H]-	C05903	Kaempferol (3,5,7,4'-Tetrahydroxyflavone)	Flavonoids	Flavonols	93035.6	79365.7	74396.9	69935.6	63880.7	64582.5	89477	74856.5	97548.7
Zmzp006523	287.06	195.03	286.048	C15H10O6	[M+H]+	-	6-Demethoxycapillarisin	Others	Chromone	23393.8	26759.9	31402.4	11502	15010	20908.4	40217.2	37324.7	30893.6
Ybnn007052	285.04	285.04	286.048	C15H10O6	[M-H]-	-	Norartocarpetin	Flavonoids	Flavones	391986	337140	342906	868382	1.12251e+06	978504	844872	854370	798987
Lmmp004504	287.06	153.02	286.048	C15H10O6	[M+H]+	C12134	2'-Hydroxygenistein	Flavonoids	Isoflavones	26211.1	22467.8	29421.7	51670	25140.9	22459.2	163050	172274	152967
zjgp122007	287.05	153.02	286.048	C15H10O6	[M+H]+	C08720	Maritimetin	Flavonoids	Aurones	24606.6	25683.2	27340.4	76670	30490.3	34992.7	198363	162108	171631
Hmbp002730	287.06	153.01	286.048	C15H10O6	[M+H]+	C10097	Isoscutellarein	Flavonoids	Flavones	27815.6	23543.7	33687.2	25676.8	18715.5	22467.8	360005	165854	129971
Zbqn006065	285.04	133.03	286.048	C15H10O6	[M-H]-	C10036	3,5,7,2'-Tetrahydroxyflavone; Datiscetin	Flavonoids	Flavones	155375	185206	240813	187044	159470	246268	1.24116e+06	1.12915e+06	1.19533e+06
pme0088	285.04	151	286.048	C15H10O6	[M-H]-	C01514	Luteolin (5,7,3',4'-Tetrahydroxyflavone)	Flavonoids	Flavones	140815	162207	182960	163230	88907.9	190399	982795	670533	877733
mws0062	287.06	241.05	286.048	C15H10O6	[M+H]+	C10510	Isoluteolin (Orobol)(5,7,3',4'-tetrahydroxyisoflavone)	Flavonoids	Isoflavones	16670	17679.9	25005	22999	26670	16670	21670	48340	50005
MWSHY0089	287.09	167.03	286.084	C16H14O5	[M+H]+	C09833	5,4'-Dihydroxy-7-methoxyflavanone (Sakuranetin)	Flavonoids	Flavanones	3165.86	5378.47	7096.96	26962.2	35373.4	26994.8	4776.89	5765.72	3573.77
pmn001511	285.1	123.05	286.105	C13H18O7	[M-H]-	-	3-Hydroxy-5-Methylphenol-1-O-Glucoside	Phenolic acids	Phenolic acids	7048.8	10005	5023.02	5005	8340	16670	8370.02	5858.52	12555
WaYn002949	285.1	89.02	286.105	C13H18O7	[M-H]-	-	Isosalicin	Phenolic acids	Phenolic acids	73671	133340	111670	80005	88340	65871	238340	72805.2	180005
Lamn006527	287.05	125.02	288.063	C15H12O6	[M-H]-	-	Drimiopsin C	Flavonoids	Other Flavonoids	90005	49830.5	67674.2	404497	506045	429807	243489	262062	273546
mws1094	287.06	259.07	288.063	C15H12O6	[M-H]-	C00974	Aromadendrin (Dihydrokaempferol)	Flavonoids	Flavanonols	16844.2	28340	26647.7	153780	161382	149804	178340	90076.6	111586
Lmdn006025	287.06	125.02	288.063	C15H12O6	[M-H]-	C12631	2-Hydroxy-2,3-dihydrogenistein	Flavonoids	Isoflavones	53564.1	52837.2	64560.5	374831	423242	498873	297114	266977	300781
Zmpn002440	287.06	135.05	288.063	C15H12O6	[M-H]-	C15525	3,4,2',4',6'-Pentahydroxychalcone	Flavonoids	Chalcones	56552.5	48916.7	50797	20986.2	17335.3	35479.1	66040.7	40024.3	44683.2
Jmgn005927	287.06	125.03	288.063	C15H12O6	[M-H]-	-	2-hydroxynaringenin	Flavonoids	Flavanones	140005	65290.2	79291.1	1078340	1313340	484991	935005	270937	304528
Lcsn003955	287.05	125.03	288.063	C15H12O6	[M-H]-	-	Maesopsin	Flavonoids	Other Flavonoids	49819.8	54223.3	121670	364909	427728	363891	241328	262874	248349
mws1000	287.06	149.02	288.063	C15H12O6	[M-H]-	C01378	Fustin	Flavonoids	Flavanonols	52323.1	42296.7	42480.5	56670	23340	11670	72115.7	41417.1	56352.4
Hmhn000927	287.08	125.02	288.084	C12H16O8	[M-H]-	-	Phloroglucinol-1-O-β-D-glucopyranoside	Phenolic acids	Phenolic acids	67760.1	53314.1	49037.1	46868.6	28178.6	38180	0	0	0
MWS0434	287.2	269.21	288.209	C19H28O2	[M-H]-	-	Trans-dehydrorosinone	Others	Ketone compounds	23601	27357.5	20382.1	47542	50095	48595.2	21633.7	21805.9	21869.6
Lmyn003835	289.04	137.02	290.043	C14H10O7	[M-H]-	-	4-(3,4,5-Trihydroxybenzoxy)benzoic acid	Phenolic acids	Phenolic acids	428896	432611	384336	271175	259845	307787	366695	243423	270054
mws0054	289.07	245.08	290.079	C15H14O6	[M-H]-	C06562	Catechin	Flavonoids	Flavanols	1.72135e+06	1.75405e+06	1.52526e+06	964892	1.00225e+06	1.16506e+06	1.90368e+06	1.18599e+06	1.51172e+06
Wbtp003341	291.09	139.04	290.079	C15H14O6	[M+H]+	-	(3,5-dihydroxyphenyl)-(4-hydroxy-2,6-dimethoxyphenyl)methanone	Others	Ketone compounds	4.41686e+06	4.29807e+06	4.82927e+06	2.57003e+06	4477695	3.82371e+06	3.30358e+06	3.94551e+06	3.36663e+06
MWSHY0174	291.09	139.04	290.079	C15H14O6	[M+H]+	C09727	Epicatechin	Flavonoids	Flavanols	9.37099e+06	20648385	15933760	1500005	712272	966553	22675740	11372945	13200330
Lhgp102206	291.09	139.04	290.079	C15H14O6	[M+H]+	-	Katsumadin	Others	Others	9.37099e+06	20648385	15933760	1500005	712272	966553	22675740	11372945	13200330
Latp007436	291.19	151.07	290.188	C18H26O3	[M+H]+	-	Normelanothyrsin A(iso-01)	Terpenoids	Sesquiterpenoids	155291	165372	161315	128551	111494	137760	152651	149007	136884
Qmjp080407	291.19	233.16	290.188	C18H26O3	[M+H]+	-	14(15)-Bisnor-13-oxolabd-8(17),11(E)-dien-19-oic acid	Terpenoids	Sesquiterpenoids	27545.8	25512.3	25516.1	19049.5	27889.9	26805.1	30154.3	38462.5	31098.6
mws2120	291.01	247.02	292.022	C13H8O8	[M-H]-	-	Brevifolin carboxylic acid	Phenolic acids	Phenolic acids	29657.3	40853.2	27855.6	12077.3	10211.7	18656.6	29713.2	19461.3	11670
Wbmp000510	295.11	97.03	294.095	C11H18O9	[M+H]+	-	5-(hydroxymethyl)-4-{[3,4,5-trihydroxy-6-(hydroxymethyl)oxan-2-yl]oxy}oxolan-2-one	Terpenoids	Terpene	71795.9	155984	104684	368902	147917	132750	131422	119150	80422.7
Hmln007772	293.18	221.16	294.183	C17H26O4	[M-H]-	-	Nordihydrocapsiate	Phenolic acids	Phenolic acids	55718.2	51771.8	53389.6	61483.3	68323.3	58583.7	63633.7	60763.1	55133.2
Zbzn008048	293.18	221.15	294.183	C17H26O4	[M-H]-	-	Embelin	Quinones	Quinones	53873.3	59200.2	60006.3	55515.4	65940	51029	58509.6	56115.9	53282.3
Zjxp110304	295.23	151.11	294.219	C18H30O3	[M+H]+	-	3-Hydroxy-3,7,11-trimethyldodeca-1,6E,10-trien-9-yl isobutyrate(iso-3)	Terpenoids	Sesquiterpenoids	33044.8	28569.7	30026.5	50179	49890.3	50136	22528.1	20553.8	21926.9
Hmxp002239	298.14	255.09	297.137	C18H19NO3	[M+H]+	C09340	Apoglaziovine	Alkaloids	Aporphine alkaloids	314375	273624	301824	47410	57413	48262.7	158852	127403	113111
MWSHY0021	299.09	256.07	298.084	C17H14O5	[M+H]+	C10019	Apigenin-7,4'-dimethyl ether	Flavonoids	Flavones	26604.1	23013.4	21849.6	37461.6	41066.1	35304.2	46144.4	42547.3	55897.8
Hmyn000254	297.12	59.01	298.12	C18H18O4	[M-H]-	-	Tababiphenyl C	Others	Chromone	97831.7	97111.3	75455.7	81786.7	68937.2	86162.2	28199.1	59514.8	56228.1
Wdyp002741	300.16	107.05	299.152	C18H21NO3	[M+H]+	-	(1r)-1-[(4-hydroxyphenyl)methyl]-7-methoxy-2-methyl-3,4-dihydro-1h-isoquinolin-8-ol	Alkaloids	Isoquinoline alkaloids	3.56369e+06	2.59445e+06	3.42363e+06	421969	383520	432107	1.08626e+06	1.37957e+06	1.37015e+06
Zmlp003058	300.15	269.12	299.152	C18H21NO3	[M+H]+	C05176	Methylcoclaurine	Alkaloids	Isoquinoline alkaloids	2.04793e+06	1.32136e+06	2.07401e+06	255005	234725	187596	730116	727003	785244
Qmjp110215	300.16	107.05	299.152	C18H21NO3	[M+H]+	-	N-Methyl-coclaurine	Alkaloids	Alkaloids	3.52647e+06	3645230	2.83735e+06	506670	480005	431670	1.09597e+06	1673340	1.04297e+06
Zabp002798	300.16	269.12	299.152	C18H21NO3	[M+H]+	-	pseudocodeine	Alkaloids	Alkaloids	1.68559e+06	2058340	1.74064e+06	325005	151256	233340	487192	763340	581124
Lhyp111010	301.03	273.04	300.027	C15H8O7	[M+H]+	-	Demethylwedelolactone*	Lignans and Coumarins	Coumarins	58340	120027	60005	117142	103053	100773	200005	143490	137534
HX1197	301.03	273.04	300.027	C15H8O7	[M+H]+	-	Pseudopurpurin	Quinones	Quinones	106367	98340	87946.5	193340	124303	165005	236670	176855	193340
Lhyp111011	301.03	273.04	300.027	C15H8O7	[M+H]+	-	Isodemethylwedelolactone*	Others	Others	91216.1	101670	84412.2	136984	136931	129368	153340	139516	135677
Zmhp003514	301.07	286.05	300.063	C16H12O6	[M+H]+	-	6,7,8-Tetrahydroxy-5-methoxyflavone	Flavonoids	Flavones	468621	439045	351195	1.24674e+06	1.3332e+06	1.35447e+06	1.12226e+06	1.04901e+06	1.14529e+06
Zmjp004795	301.07	286.05	300.063	C16H12O6	[M+H]+	-	5,6,7-Tetrahydroxy-8-methoxyflavone	Flavonoids	Flavones	429002	356770	370131	1.65984e+06	1.30425e+06	1.70694e+06	1.68847e+06	1.02535e+06	1.37689e+06
MWS20189	301.07	286.05	300.063	C16H12O6	[M+H]+	C10534	Tectorigenin	Flavonoids	Isoflavones	429002	356770	370131	1.65984e+06	1.30425e+06	1.70694e+06	1.68847e+06	1.02535e+06	1.37689e+06
Wmhn008845	299.06	256.04	300.063	C16H12O6	[M-H]-	C17811	Questinol	Quinones	Anthraquinone	39634.1	37607.9	62543.3	31581.7	33097.3	31980.4	35700.9	27716.6	39378.5
mws0058	299.06	284.03	300.063	C16H12O6	[M-H]-	C10038	Diosmetin (5,7,3'-Trihydroxy-4'-methoxyflavone)*	Flavonoids	Flavones	740434	753060	659056	2.54981e+06	2.85598e+06	2.98443e+06	2.42935e+06	1.90868e+06	2.01193e+06
pmp000971	301.07	286.05	300.063	C16H12O6	[M+H]+	-	6-Demethoxy-7-methylcapillarisin	Others	Chromone	48924.4	37011.6	53195.3	10898.7	19675.5	13319.5	58478.6	38901.9	48602.8
Lssp210437	301.07	286.05	300.063	C16H12O6	[M+H]+	-	3'-O-methylorobol	Flavonoids	Isoflavones	374595	426958	391000	1.25514e+06	1.29552e+06	1.45862e+06	1.2812e+06	945278	1.08259e+06
Lmhp007045	301.07	258.05	300.063	C16H12O6	[M+H]+	-	Knoxiadin	Quinones	Anthraquinone	4570.24	10500.9	11451.7	5450.72	6358.72	7116.58	9998.04	11779	7349.06
Lmmp005689	301.07	258.05	300.063	C16H12O6	[M+H]+	C10203	Cajanin	Flavonoids	Isoflavones	35919	45133.6	33034.1	123731	117434	124664	121916	99487.4	103519
Wbtn007469	299.06	284.03	300.063	C16H12O6	[M-H]-	-	Protogenkwanone	Flavonoids	Other Flavonoids	945997	649849	803724	2.40963e+06	3.11724e+06	3.50764e+06	2.57831e+06	2.04314e+06	2.31338e+06
Zmhn003257	299.06	284.04	300.063	C16H12O6	[M-H]-	-	5,7,2'-Trihydroxy-8-methoxyflavone*	Flavonoids	Flavones	661847	803132	691571	2.24119e+06	2.88775e+06	3.19328e+06	2.41654e+06	1.91901e+06	2.25049e+06
Lmdp006732	301.07	258.05	300.063	C16H12O6	[M+H]+	-	Scutellarein-4'-methyl ether (5,6,7-Trihydroxy-4'-methoxyflavone)	Flavonoids	Flavones	52716	38786.7	44764.3	115870	109774	125925	118745	96240.1	103947
Xmyn008071	299.06	284.03	300.063	C16H12O6	[M-H]-	-	Gnetifolin B*	Flavonoids	Flavones	664799	855688	677406	2.50162e+06	2.64423e+06	3.07651e+06	2.41892e+06	1.96974e+06	2.0545e+06
Wbtp004798	301.07	286.05	300.063	C16H12O6	[M+H]+	-	8,11-dimethoxy-2h-[1,3]dioxolo[4,5-b]xanthen-10-one	Flavonoids	Other Flavonoids	18756.2	11098.1	10421.9	25005	21888.3	7296.88	10421.9	21888.3	27142.6
Zmhp002814	301.07	286.05	300.063	C16H12O6	[M+H]+	-	5,7,8-Tetrahydroxy-6-methoxyflavone	Flavonoids	Flavones	23340	30901.3	16024.8	16720.1	13340	13623.8	10008.7	36670	21018.5
Zbfn002690	299.08	93.03	300.084	C13H16O8	[M-H]-	-	1-(4-Hydroxybenzoyl)Glucose; 25545-07-7	Phenolic acids	Phenolic acids	418889	427218	440746	255291	251160	258725	491771	503369	544675
Lmsn002247	299.08	137.02	300.084	C13H16O8	[M-H]-	-	1-O-Salicyloyl-β-D-glucose	Phenolic acids	Phenolic acids	1.88921e+06	1.20039e+06	1.12692e+06	1.90809e+06	1.57752e+06	2.06926e+06	2.21611e+06	1.86289e+06	2.06381e+06
pmb3142	299.08	137.02	300.084	C13H16O8	[M-H]-	-	Salicylic acid-2-O-glucoside	Phenolic acids	Phenolic acids	4.56763e+06	4.93574e+06	5.28635e+06	4.95232e+06	5.95654e+06	5.97638e+06	2860785	5.19835e+06	4.75731e+06
Hmtn001302	299.078	137.024	300.084	C13H16O8	[M-H]-	-	Glucosyloxybenzoic acid	Phenolic acids	Phenolic acids	328340	481670	510005	1.50438e+06	1086670	580422	516670	1.50729e+06	390005
Ymjm000148	299.11	137.02	300.121	C14H20O7	[M-H]-	C06046	Salidroside	Phenolic acids	Phenolic acids	281670	209348	273340	1.25797e+06	1.334e+06	650672	381670	1.60202e+06	383340
Lhmp122205	301.14	245.09	300.136	C18H20O4	[M+H]+	-	5-O-Methyllatifolin	Others	Others	44581.4	55883.2	42600	56709.7	28907.7	43667.3	44525.3	42495.5	46870.5
Wdbp008550	301.14	245.08	300.136	C18H20O4	[M+H]+	-	Stemanthrene C	Others	Others	43257.2	44164.8	41438.7	37690.7	36984.5	45400	42807.4	34456.9	38836.8
Hmyn001360	299.11	59.01	300.136	C18H20O4	[M-H]-	-	Doitungbiphenyl A	Phenolic acids	Phenolic acids	337698	415875	375250	162916	138637	190748	216007	470005	198665
Cmmn012461	299.2	299.2	300.209	C20H28O2	[M-H]-	C12078	Dehydroabietic acid	Terpenoids	Ditepenoids	381963	348574	393322	569957	665242	722203	473982	468625	439096
Wbtn002952	300.11	138.06	301.116	C13H19NO7	[M-H]-	-	1-(β-D-Glucopyranosyl)-3-ethyl-4-methyl-1H-pyrrole-2,5-dione	Others	Ketone compounds	171274	156065	179809	172376	222660	247346	303947	316683	339095
Wcfp007836	302.3	88.08	301.298	C18H39NO2	[M+H]+	-	Tetradecyldiethanolamine	Alkaloids	Alkaloids	637132	576628	546956	123630	610428	170564	145591	144148	143632
ZBN0186	301.035	151.004	302.043	C15H10O7	[M-H]-	C00389	Quercetin	Flavonoids	Flavonols	44791.9	42352.8	34922.9	41944.2	54805.5	65135.5	143793	108775	103821
mws0920	301.04	151	302.043	C15H10O7	[M-H]-	C10192	Tricetin (5,7,3',4',5'-Pentahydroxyflavone)	Flavonoids	Flavones	359420	456831	470443	34064.3	83340	39091.4	319319	314501	366989
Zmpn004713	301.04	149.03	302.043	C15H10O7	[M-H]-	C10079	Isoetin (5,7,2',4',5'-Pentahydroxyflavone)*	Flavonoids	Flavones	513138	423552	583340	46172.9	41998	37947	301227	475443	553340
Wbtp004961	303.05	229.05	302.043	C15H10O7	[M+H]+	-	1,2,4,5-tetrahydroxy-7-(hydroxymethyl)anthracene-9,10-dione	Flavonoids	Other Flavonoids	245005	112532	166670	25533.6	20215	33557.7	141750	86567.6	141670
Zmpp002571	303.05	257.05	302.043	C15H10O7	[M+H]+	C10177	Robinetin	Flavonoids	Flavonols	63340	48340	75005	50005	76670	38757.5	115005	183340	133340
Hmyp002315	303.04	257.04	302.043	C15H10O7	[M+H]+	-	3,5,7,4'-Tetrahydroxy-Coumaronochromone	Others	Chromone	122528	115805	147160	118502	149665	112186	102158	194812	144535
Lmbn006032	301.04	149.02	302.043	C15H10O7	[M-H]-	C10078	Hypolaetin*	Flavonoids	Flavones	407182	871670	366071	48743.5	46929	50850.2	571670	351545	332939
Cmsp004086	303.09	229.08	302.079	C16H14O6	[M+H]+	-	Dihydrokaempferide	Flavonoids	Flavanonols	106670	146670	118340	98523	98340	86670	165005	148340	76097.3
Zbdn001947	301.09	123.01	302.1	C13H18O8	[M-H]-	-	Isotachioside*	Phenolic acids	Phenolic acids	2.46713e+06	2.57622e+06	2.69268e+06	1.78605e+06	2.06536e+06	1.98916e+06	1.79465e+06	2.85457e+06	3.24644e+06
Hmqn000843	301.09	123.01	302.1	C13H18O8	[M-H]-	-	Tachioside*	Phenolic acids	Phenolic acids	2.53154e+06	3.03341e+06	3.16877e+06	1.87395e+06	1.73624e+06	2.10271e+06	3.2444e+06	3.43622e+06	3.25073e+06
Zmhn000892	301.09	139.05	302.1	C13H18O8	[M-H]-	-	4-O-Glucosyl-3,4-dihydroxybenzyl alcohol	Phenolic acids	Phenolic acids	424438	445621	367127	528627	458738	512597	486416	514469	475368
Hmsn002598	301.09	139.04	302.1	C13H18O8	[M-H]-	-	Salirepin	Phenolic acids	Phenolic acids	19338.3	16938.8	18001.2	52047	69543.2	15005	55515.6	39320.4	45977.1
Zaxn006988	301.22	301.22	302.225	C20H30O2	[M-H]-	-	Isopimaric acid*	Terpenoids	Ditepenoids	131290	113209	144602	224355	247126	266486	117710	114657	139948
MWSslk208	301.22	301.22	302.225	C20H30O2	[M-H]-	C11874	Kaurenoic Acid*	Terpenoids	Ditepenoids	127405	138253	135519	221643	245494	271238	147055	131315	128288
Cmmn012997	301.22	301.22	302.225	C20H30O2	[M-H]-	C06087	Abietic acid	Terpenoids	Ditepenoids	28209.2	29872.7	29553.4	37279	39723	37071.8	24825.4	25614.3	30988
Cmmn013378	301.22	301.22	302.225	C20H30O2	[M-H]-	-	Levopimaric acid*	Terpenoids	Ditepenoids	129975	125643	138742	207053	247432	266730	133265	113913	119643
mws1375	304.15	185.09	303.143	C12H21N3O6	[M+H]+	C05324	Nicotianamine	Alkaloids	Alkaloids	336323	369779	420175	262782	390430	252426	106655	217397	187954
mws0044	303.05	125.02	304.058	C15H12O7	[M-H]-	C01617	Taxifolin(Dihydroquercetin)	Flavonoids	Flavanonols	43811.1	44048	39032	57063	103340	44868.2	53042.3	46031	77312.6
mws1604	306.21	137.06	305.199	C18H27NO3	[M+H]+	C06866	Capsaicin	Alkaloids	Phenolamine	6056.26	4019.01	4843.83	15249.1	19663.9	19652.3	42388.8	57939.9	48105.9
Lmfn001893	305.07	125.02	306.074	C15H14O7	[M-H]-	-	Leucocyanidin	Flavonoids	Flavones	8.31296e+06	7.30266e+06	7.89184e+06	4.55891e+06	4.60153e+06	4.41745e+06	4.85004e+06	6.16349e+06	6.97635e+06
mws0049	307.08	139.04	306.074	C15H14O7	[M+H]+	C12127	Gallocatechin	Flavonoids	Flavanols	1.29403e+07	1.72572e+07	1.75435e+07	1.0094e+07	9.30406e+06	8.76956e+06	1.13001e+07	1.25253e+07	1.3128e+07
MWSHY0098	307.08	139.04	306.074	C15H14O7	[M+H]+	C12136	Epigallocatechin	Flavonoids	Flavanols	54391190	54531930	51072250	8178085	8741645	10448785	39818275	44302075	20497095
pmb0496	307.18	177.05	306.169	C15H22N4O3	[M+H]+	C18325	N-Feruloylagmatine	Alkaloids	Phenolamine	2.44903e+06	3099415	2.19379e+06	250074	177474	281490	1.1969e+06	1.21811e+06	1.29783e+06
Hmlp007622	308.22	137.06	307.215	C18H29NO3	[M+H]+	-	Decanoyl vanillylamide	Alkaloids	Phenolamine	2494.98	1870.73	935.868	18069.3	17735.7	19845.3	47334.3	53302	61048.5
WaYp005219	309.1	147.04	308.09	C15H16O7	[M+H]+	-	1-O-(p-coumaroyl) 3-Hydroxy-3-methylglutaric acid	Phenolic acids	Phenolic acids	200948	61253.1	308340	158340	143340	180826	470005	415005	306670
Hmtn001358	310.09	148.04	311.101	C14H17NO7	[M-H]-	-	2-(D-Glucosyloxy)-4-hydroxybenzeneacetonitrile	Alkaloids	Phenolamine	18340	3462.99	5512.94	2369.73	5005	5005	5193.19	13340	9919.43
Lmsn002887	311.08	163.04	312.084	C14H16O8	[M-H]-	-	1-O-Caffeoyl-β-D-xylose	Phenolic acids	Phenolic acids	126466	118433	120012	126681	124846	138487	139494	98678.4	84771.7
MWSHY0047	313.11	269.08	312.1	C18H16O5	[M+H]+	-	5,7,4'-Trimethoxyflavone	Flavonoids	Flavones	59489.8	98874.1	78651.1	35636.8	39042	40780.9	73178.3	54677.1	77045.8
zjbp110808	313.11	137.06	312.1	C18H16O5	[M+H]+	-	6-hydroxy-2-[2-(3-methoxy-4-hydroxyphenyl)ethyl]chromone(iso-1)	Others	Chromone	101670	78340	122141	81610.7	91670	68966.9	93781.2	80005	78162.7
Jmbn003691	311.11	59.01	312.121	C15H20O7	[M-H]-	-	3,4-dihydroxy-allylbenzene-3-O-β-D-glucopyranoside	Phenolic acids	Phenolic acids	64483	40566.5	38340	71779.7	114230	105187	56618	88457.8	67939.3
Lmtn001630	312.11	150.05	313.116	C14H19NO7	[M-H]-	-	2-Glucosyloxy-2-phenylacetic acid amide	Alkaloids	Alkaloids	14010	23168.9	15648.5	35607.5	47047.6	42361.6	20035	23109.1	16273.6
Wdhp002946	314.14	298.11	313.131	C18H19NO4	[M+H]+	-	(S)-9,10-dimethoxy-2,3,12,12a-tetrahydro-1H-benzo[6,7]oxepino[2,3,4-ij]isoquinolin-6-ol	Alkaloids	Isoquinoline alkaloids	533537	385672	566101	80317.4	82917.8	76443.4	225623	269910	311150
Lsxp211211	314.17	58.07	313.168	C19H23NO3	[M+H]+	-	Armepavine	Alkaloids	Alkaloids	8.14848e+06	7.24487e+06	7.28474e+06	3.25311e+06	3.61181e+06	3.26622e+06	5.22353e+06	6.25288e+06	5.44318e+06
Wdsp003369	314.18	107.05	313.168	C19H23NO3	[M+H]+	-	(1s)-7-methoxy-1-[(4-methoxyphenyl)methyl]-2-methyl-3,4-dihydro-1h-isoquinolin-6-ol	Alkaloids	Isoquinoline alkaloids	1.08112e+07	9.71396e+06	1.11049e+07	7.73533e+06	8.09157e+06	8.15839e+06	1.36983e+07	1.59855e+07	1.57783e+07
pmp000463	314.18	299.15	313.168	C19H23NO3	[M+H]+	C17567	Lotusine	Alkaloids	Isoquinoline alkaloids	1.56362e+06	1.25389e+06	2.50251e+06	205883	296801	265660	803037	845771	1.23054e+06
Zbsp001807	315.07	153.02	314.064	C13H14O9	[M+H]+	-	Salicylacyl Glucuronide	Others	Others	38334.5	22128.5	31695.9	26568.8	36670	21797.7	38886.6	31707.7	23681
Yyyn008289	313.07	298.05	314.079	C17H14O6	[M-H]-	-	pilloin	Flavonoids	Flavones	105181	133085	112827	114835	161571	133818	297264	259982	284917
Lmgn009690	313.07	255.03	314.079	C17H14O6	[M-H]-	-	3,5-Dihydroxy-7,4'-dimethoxyflavone	Flavonoids	Flavonols	9710.96	12930.6	14743.7	12800.1	17360.4	19121.1	38048.1	29766.7	32761
MWSHC20175	313.1	151.04	314.1	C14H18O8	[M-H]-	-	Methylsalicylate-2-O-glucoside	Phenolic acids	Phenolic acids	1670	4154.96	6670	0	0	0	6670	6226.22	5195.82
Ymjm000116	313.09	151.04	314.1	C14H18O8	[M-H]-	-	6-O-Acetylarbutin	Phenolic acids	Phenolic acids	185005	193340	240005	113340	80005	100005	266670	230005	241670
Wagp009406	315.12	181.05	314.115	C18H18O5	[M+H]+	-	2'-Hydroxy-4,4',6'-Trimethoxychalcone; Flavokawain A	Flavonoids	Chalcones	104730	129271	97037.1	23914.9	33478	39910	20278.1	27683.8	29986.6
pmn001571	313.11	298.08	314.115	C18H18O5	[M-H]-	-	Agrimonolide	Lignans and Coumarins	Coumarins	12558.2	19690.4	13143.9	13959.5	19479	16357.9	33840.7	5766.56	32506.8
pmp000737	314.18	269.12	314.175	C19H24NO3+	[M]+	C16991	Magnocurarine	Alkaloids	Isoquinoline alkaloids	5.65308e+06	6.32546e+06	6.66204e+06	2.53431e+06	2.95698e+06	2.67973e+06	3.83077e+06	4.07887e+06	4.25607e+06
Wdhp002947	316.15	192.1	315.147	C18H21NO4	[M+H]+	-	Nororientaline	Alkaloids	Isoquinoline alkaloids	981728	941997	1.15836e+06	205208	198443	173928	367740	293016	351527
Wbtp006564	317.07	302.04	316.058	C16H12O7	[M+H]+	-	(2s)-4,8,10-trihydroxy-2-methoxy-1h,2h-furo[3,2-a]xanthen-11-one	Flavonoids	Other Flavonoids	112928	88275	68082.6	23514.3	63922.3	44783.9	174338	123787	168027
Lmdp003808	317.07	302.04	316.058	C16H12O7	[M+H]+	C10022	Azaleatin (5-O-Methylquercetin)	Flavonoids	Flavonols	34094.9	42094.2	25363.5	5655.46	7309.87	7312.87	17701.1	9744.87	15432.1
Zbhn006453	315.05	300.03	316.058	C16H12O7	[M-H]-	C10119	Pedalitin	Flavonoids	Flavones	245934	242242	207110	165424	170755	133206	564934	307130	443501
Wbtn007183	315.05	300.03	316.058	C16H12O7	[M-H]-	-	methyl 4,8-dihydroxy-6-methoxy-9-oxo-9H-xanthene-3-carboxylate	Flavonoids	Other Flavonoids	245934	242242	207110	165424	170755	133206	564934	307130	443501
pmp000003	317.07	302.04	316.058	C16H12O7	[M+H]+	-	Nepetin (5,7,3',4'-Tetrahydroxy-6-methoxyflavone)	Flavonoids	Flavones	99486	127919	110228	50559.9	85005	64415.2	151379	136436	129106
pmb2871	315.07	153.02	316.079	C13H16O9	[M-H]-	-	1-O-Gentisoyl-β-D-glucoside	Phenolic acids	Phenolic acids	1.12198e+06	1.16763e+06	1.3112e+06	858458	999607	742586	1.91645e+06	1.9626e+06	1.89587e+06
Hmtn001120	315.109	153.056	316.116	C14H20O8	[M-H]-	-	5-(2-Hydroxyethyl)-2-O-glucosylphenol	Phenolic acids	Phenolic acids	2.94035e+06	1.4126e+06	3.29252e+06	4.13736e+06	4.03003e+06	3.44721e+06	2.91011e+06	2.37095e+06	2.27077e+06
Lmnn102707	315.11	135.04	316.116	C14H20O8	[M-H]-	-	Cimidahurinine	Phenolic acids	Phenolic acids	38259.3	63943	52122.4	55919.8	41364.9	79257.5	74016.4	76498.7	93423
Zmtn001661	315.11	153.02	316.116	C14H20O8	[M-H]-	-	Vanilloloside	Phenolic acids	Phenolic acids	893166	875582	908902	727491	550578	739810	1.77037e+06	1.77007e+06	1.70098e+06
Jmwn002172	315.11	135.04	316.116	C14H20O8	[M-H]-	-	3,4-dihydroxyphenylethanol-β-D-glucopyranoside	Phenolic acids	Phenolic acids	29877.4	90381.7	37557.9	111611	69773	48127.4	102672	75817.9	89239.2
Wdmp007253	318.28	219.17	317.272	C21H35NO	[M+H]+	-	1-(1-aminoethyl)-9a,11a-dimethyl-tetradecahydrocyclopenta[a]phenanthren-7-one	Alkaloids	Plumerane	33504.8	37220.5	34801.4	38649.9	36369.1	32215.4	52811	26758.4	43657.7
ZBN0174	317.03	151.039	318.038	C15H10O8	[M-H]-	C10107	Myricetin	Flavonoids	Flavonols	429213	988907	485019	173340	261670	121670	381670	211670	496670
Hmgp001996	319.05	273.04	318.038	C15H10O8	[M+H]+	C10122	Quercetagetin; 3,3',4',5,6,7-Hexahydroxyflavone	Flavonoids	Flavonols	0	0	0	21918.4	16034.5	6670	0	0	0
Yshj000013	319.1	125.02	318.095	C13H18O9	[M+H]+	-	4,6-dimethoxy-2-methoxyphenyl-1-O-beta-D-glucopyranoside	Phenolic acids	Phenolic acids	200563	175696	170936	150475	149240	201276	248450	248809	244623
mws0744	319.05	193.01	320.053	C15H12O8	[M-H]-	C02906	Dihydromyricetin (Ampelopsin)	Flavonoids	Flavanonols	82360	106670	166670	80164.3	83340	105005	150005	106670	118340
pmb3075	319.08	145.03	320.09	C16H16O7	[M-H]-	-	3-O-p-Coumaroylshikimic acid	Phenolic acids	Phenolic acids	89595.6	84522.5	105005	182902	236670	285005	64696.5	62788.6	64936
Lazn002951	319.12	241.05	320.126	C17H20O6	[M-H]-	-	Guaiacylglycerol-β-Guaiacyl Ether	Lignans and Coumarins	Lignans	9439.21	5681.68	12270.9	14211.4	17033.7	15135.4	19864.7	16088.6	25619.7
pmn001513	321.03	125.02	322.033	C14H10O9	[M-H]-	C01572	Digallic Acid	Phenolic acids	Phenolic acids	122939	95065.9	145266	30718.6	37419.2	35663.7	99530.3	58907.5	93081.2
Lajp002709	323.07	139.04	322.069	C15H14O8	[M+H]+	-	3,3',4',5,6,7,8-Heptahydroxyflavan	Flavonoids	Flavanols	34196.1	55005	60638.6	35526.7	21661.1	38131.5	44190.8	31618	42457.3
Wdgp004715	323.18	291.15	322.168	C20H22N2O2	[M+H]+	-	Strictamine	Alkaloids	Alkaloids	848783	1135005	799902	602255	639761	612599	950005	567779	513218
Cmcp005676	323.18	291.15	322.168	C20H22N2O2	[M+H]+	-	Perosine	Alkaloids	Alkaloids	964794	1088340	833275	449376	611413	483879	948340	386183	410319
Lmbp003825	325.09	163.04	324.084	C15H16O8	[M+H]+	-	Skimmin (7-Hydroxycoumarin-7-O-glucoside)	Lignans and Coumarins	Coumarins	954095	833313	880745	475822	329867	395379	846422	420663	748137
Wcfp003437	325.14	175.07	324.136	C20H20O4	[M+H]+	-	3-Prenyl-4,2',4'-Trihydroxychalcone	Flavonoids	Chalcones	173765	221551	341670	130005	170005	125005	87999.5	106436	213340
Wbsp000107	325.16	191.29	324.157	C17H24O6	[M+H]+	-	(2s)-2-[(5s)-5-hydroxyhexa-1,3-dien-1-yl]-5-methoxy-4-[(3r)-3-methoxybutanoyl]-2-methylfuran-3-one	Others	Ketone compounds	703340	221670	337134	296670	650005	355005	242058	600005	493340
mws0393	325.19	160.08	324.184	C20H24O2N2	[M+H]+	C06526	Quinine	Alkaloids	Quinoline alkaloids	18029.2	21572.4	60005	26625.4	25990.8	24146.5	46670	19028.9	42004
Lhnp080303	326.14	283.1	325.131	C19H19NO4	[M+H]+	C19980	Domesticine	Alkaloids	Aporphine alkaloids	23340	25005	26971.9	17627	14626.3	24298.1	0	0	0
Lsxp211208	326.14	58.07	325.131	C19H19NO4	[M+H]+	C09367	Bulbocapnine	Alkaloids	Aporphine alkaloids	2.22783e+06	3.18527e+06	2.22715e+06	5.33738e+06	6.3156e+06	6.16498e+06	7.33502e+06	7.18893e+06	7.10296e+06
Zbqp000552	325.18	163.12	325.176	C16H25N2O5+	[M]+	-	Nicotine N-glucoside	Alkaloids	Pyridine alkaloids	61975.2	103340	88340	73340	84538.6	67533.8	115624	132289	123202
mws0983	326.31	62.06	325.298	C20H39NO2	[M+H]+	C20792	N-Oleoylethanolamine	Alkaloids	Alkaloids	44508.3	34556	35186.9	30471.5	23339.2	28365.7	35323.8	34107.5	35798.3
Lmsn003111	325.09	145.03	326.1	C15H18O8	[M-H]-	C16827	1-O-p-Coumaroyl-β-D-glucose*	Phenolic acids	Phenolic acids	340284	648573	525005	4193280	3690095	2.27138e+06	1.01629e+06	554682	557580
Zmhn002301	325.09	163.04	326.1	C15H18O8	[M-H]-	C06739	p-Coumaric acid-4-O-glucoside	Phenolic acids	Phenolic acids	9830855	5.35079e+06	5.57758e+06	9.33229e+06	9.23716e+06	1.41962e+07	7.39066e+06	1.01155e+07	7.55324e+06
Jmwn002494	325.09	119.05	326.1	C15H18O8	[M-H]-	-	(2E)-3-[4-(β-D-glucopyranoside)-phenylacrylic]-acid	Phenolic acids	Phenolic acids	366705	307064	372266	541821	469764	561493	411792	350003	434355
Hmhn003067	325.09	119.05	326.1	C15H18O8	[M-H]-	-	Phenylpropionic acid-O-β-D-glucopyranoside	Phenolic acids	Phenolic acids	349778	284920	244962	553312	457537	480246	331210	350812	346520
Lmfn003035	325.09	145.03	326.1	C15H18O8	[M-H]-	-	6-O-p-Coumaroyl-β-D-glucose*	Phenolic acids	Phenolic acids	268293	279433	360005	3092540	2984340	2031670	511518	670005	530822
Lmsn000363	325.13	145.07	326.137	C16H22O7	[M-H]-	-	Raspberryketone glucoside	Phenolic acids	Phenolic acids	316055	285509	278977	954689	1.28042e+06	2641415	353276	295159	310180
Hmdp003220	328.15	192.01	327.147	C19H21NO4	[M+H]+	C17591	Corytuberine	Alkaloids	Aporphine alkaloids	79167	74273.2	91671.1	26803.5	27421.6	11136.3	72415.6	65915.4	54516
Lhnp080305	328.15	178.09	327.147	C19H21NO4	[M+H]+	-	Scoulerine(stepholidine)	Alkaloids	Aporphine alkaloids	160331	216670	139682	13399.5	40005	16670	91670	80005	78340
Cmxp002374	328.16	265.09	327.147	C19H21NO4	[M+H]+	C09541	Isoboldine	Alkaloids	Aporphine alkaloids	1.9058e+06	1.74255e+06	1.94315e+06	1.63221e+06	1.5259e+06	1.88369e+06	1.99571e+06	2.45608e+06	2.08761e+06
Wbjp002028	328.15	251.07	327.147	C19H21NO4	[M+H]+	-	(6aR)-1,2,10-trimethoxy-5,6,6a,7-tetrahydro-4H-dibenzo[de,g]quinolin-9-ol	Alkaloids	Alkaloids	461179	225005	293340	198047	154370	151670	464965	321670	385625
pmp000877	328.15	265.09	327.147	C19H21NO4	[M+H]+	-	Norisocorydine	Alkaloids	Aporphine alkaloids	2.0162e+06	2.38432e+06	2.00789e+06	2.75286e+06	3.17072e+06	3.0138e+06	4.52379e+06	5.24163e+06	2.61355e+06
zjbp110810	329.1	313.08	328.095	C18H16O6	[M+H]+	-	6,8-dihydroxy-2-[2-(3'-hydroxy-4'-methoxyphenyl)ethyl]chromone	Others	Chromone	14937.9	19730.3	26199.3	7088.93	11456.3	8327.41	94629	87356.8	95245.1
Labn003679	327.11	147.05	328.116	C15H20O8	[M-H]-	-	(E)-caffeyl alcohol 4-O-β-D-glucopyranoside	Phenolic acids	Phenolic acids	137591	144744	149872	201433	198625	393340	176844	366670	217587
Lmtn002233	327.11	165.05	328.116	C15H20O8	[M-H]-	-	Androsin	Phenolic acids	Phenolic acids	2.30327e+06	2.64642e+06	2.06019e+06	7.61288e+06	7.18868e+06	5.85811e+06	3.00561e+06	2.76525e+06	2.65097e+06
pmn001690	327.14	165.09	328.152	C16H24O7	[M-H]-	-	3-Hydroxy-4-isopropylbenzylalcohol-3-O-glucoside	Phenolic acids	Phenolic acids	33615.4	63762.1	53340	78137.7	92298.4	71332.5	55005	76670	60489.1
Lmbp002672	330.17	192.11	329.163	C19H23NO4	[M+H]+	-	8,14-Dihydroflavinantine	Alkaloids	Isoquinoline alkaloids	40262555	48854800	46979070	9677280	8956970	8312045	30278030	29562350	33346440
Wdhp003690	330.17	192.11	329.163	C19H23NO4	[M+H]+	-	reticuline	Alkaloids	Isoquinoline alkaloids	3.32034e+07	51887245	3.94663e+07	9538315	6989120	7652485	29549685	26715625	27215945
Zmwp003002	330.17	192.1	329.163	C19H23NO4	[M+H]+	-	protosinomenine	Alkaloids	Alkaloids	3.80629e+07	58356675	4.22805e+07	10051600	7373605	10405195	32701435	34104385	31464440
Cmyp003227	330.17	192.1	329.163	C19H23NO4	[M+H]+	-	Tetrahydroprotopapaverine	Alkaloids	Isoquinoline alkaloids	3.80629e+07	58356675	4.22805e+07	10051600	7373605	10405195	32701435	34104385	31464440
Wdyp002441	330.17	58.06	329.163	C19H23NO4	[M+H]+	-	6'-hydroxy-3,5'-dimethoxy-1'-methyl-2',3',8',8a'-tetrahydro-1'H-spiro[cyclohexane-1,7'-cyclopenta[ij]isoquinolin]-2-en-4-one	Alkaloids	Isoquinoline alkaloids	1.61001e+06	1.28511e+06	1.48538e+06	324485	345967	307271	638627	747215	607643
Zbln006102	329.03	298.98	330.038	C16H10O8	[M-H]-	-	3,3'-O-Dimethylellagic Acid	Tannins	Tannin	5.48536e+06	5.4108e+06	5.16985e+06	2.63586e+06	3.06998e+06	3.61678e+06	3.67428e+06	2.63991e+06	2.80271e+06
Hmhp005160	331.07	316.05	330.074	C17H14O7	[M+H]+	-	Rehderianin I	Flavonoids	Flavonols	96311.8	94016	66999.9	127369	128605	162427	46299.9	43463.3	36053.9
Lmzp004885	331.08	315.05	330.074	C17H14O7	[M+H]+	C10193	Tricin (5,7,4'-Trihydroxy-3',5'-dimethoxyflavone)	Flavonoids	Flavones	3.55473e+06	3.0131e+06	2.27747e+06	1.34539e+06	1.66458e+06	1.65244e+06	1.89946e+06	1.56006e+06	1.78608e+06
mws0917	329.07	314.04	330.074	C17H14O7	[M-H]-	C01265	3,7-Di-O-methylquercetin	Flavonoids	Flavonols	284154	274471	275726	411380	412464	483540	183496	132651	151507
Wcfn006909	329.06	299.02	330.074	C17H14O7	[M-H]-	-	(2Z)-4,6-Dihydroxy-2-[(4-Hydroxy-3,5-Dimethoxyphenyl)Methylidene]-1-Benzofuran-3-One	Others	Others	4.43573e+06	5.1774e+06	3.71082e+06	1.87073e+06	2.66235e+06	2.95923e+06	3.47375e+06	2.44908e+06	2.88984e+06
MWSHY0169	331.08	301.04	330.074	C17H14O7	[M+H]+	-	4',5,7-Trihydroxy-3',6-dimethoxyflavone (Jaceosidin)	Flavonoids	Flavones	31633.9	52266.2	42486.6	24814.5	31020.1	22555.5	28302.9	26658.9	27051.2
Lmcp004369	331.08	287.05	330.074	C17H14O7	[M+H]+	-	Quercetin-3',4'-dimethyl ether	Flavonoids	Flavonols	0	0	0	16098.7	23430.5	22472.9	37026.1	6670	28026
Lakn001671	329.09	123.05	330.095	C14H18O9	[M-H]-	-	2-β-D-Glucopyranosyloxy-5-hydroxy-phenylacetic acid	Phenolic acids	Phenolic acids	351822	322650	300111	309204	293239	321209	418467	472810	524717
Lmtn002565	329.11	167.03	330.095	C14H18O9	[M-H]-	C20470	1-O-Vanilloyl-D-Glucose	Phenolic acids	Phenolic acids	3137225	3381515	3341915	692661	704231	1933340	2303340	2608880	2865930
Lmmn003663	329.09	167.04	330.095	C14H18O9	[M-H]-	-	5-Glucosyloxy-2-Hydroxybenzoic acid methyl ester	Phenolic acids	Phenolic acids	1.54628e+06	1.56212e+06	2.28957e+06	783803	663871	1451670	893975	2131670	1763340
pmp001045	331.14	151.11	330.132	C15H22O8	[M+H]+	-	Bartsioside	Terpenoids	Monoterpenoids	182281	365576	281717	330583	267460	367993	989568	169175	420711
Lmdp002901	331.14	151.07	330.132	C15H22O8	[M+H]+	-	2,6-Dihydroxy-4-isopropylphenyl-1-O-β-D-glucoside	Phenolic acids	Phenolic acids	91670	158340	105005	48340	55644.2	56080.7	55005	33938.8	65005
Wcop004647	331.15	151.08	330.147	C19H22O5	[M+H]+	-	6a-methyl-10-methylene-5,11-dioxododecahydro-9H-9,11a-methanonaphtho[1',2':1,7]cyclohepta[1,2-b]oxirene-3-carboxylic acid	Terpenoids	Ditepenoids	3400455	4554110	3.12354e+06	3.3391e+06	1.84759e+06	2.3174e+06	4.31914e+06	3.11633e+06	3.48007e+06
Layp000971	332.13	152.07	331.127	C14H21NO8	[M+H]+	-	Hydroxymenisdaurin D	Alkaloids	Alkaloids	2.33742e+06	2.00133e+06	2.50806e+06	2.12638e+06	2.13098e+06	2.10702e+06	2.12628e+06	1.86651e+06	2.07497e+06
Lmfn000604	331.07	169.01	332.074	C13H16O10	[M-H]-	-	6-O-Galloyl-β-D-glucose*	Phenolic acids	Phenolic acids	1.90604e+06	2.27554e+06	2.85912e+06	676083	1.07149e+06	742907	2.38661e+06	1.82524e+06	2.27648e+06
Zmhn001703	331.07	169.02	332.074	C13H16O10	[M-H]-	-	5-O-Galloyl-D-hamamelose*	Phenolic acids	Phenolic acids	2.28314e+06	2.4911e+06	2.41756e+06	1.1845e+06	1.0417e+06	1.13645e+06	1.7353e+06	2.13461e+06	2.3502e+06
Hmln000873	331.07	169.01	332.074	C13H16O10	[M-H]-	-	2-O-Galloyl-D-glucose	Phenolic acids	Phenolic acids	258266	214987	300610	252020	304930	343713	0	0	0
Hmln000659	331.07	169.01	332.074	C13H16O10	[M-H]-	-	3-O-Galloyl-D-glucose*	Phenolic acids	Phenolic acids	1.36056e+06	1.81997e+06	1.7559e+06	517101	627469	629598	1.25232e+06	1.18613e+06	1.59996e+06
Lmmn001294	331.1	153.02	332.111	C14H20O9	[M-H]-	-	Koaburaside*	Phenolic acids	Phenolic acids	693857	821271	924209	592666	425022	598393	748543	862109	735117
Zmxn110201	331.1	108.02	332.111	C14H20O9	[M-H]-	-	2,6-Dimethoxy-4-hydroxyphenol-1-O-ß-D-glucopyranoside	Others	Others	587747	1.02587e+06	636867	354496	349772	410118	932779	1.13914e+06	1.18424e+06
Zbdp002220	333.12	171.06	332.111	C14H20O9	[M+H]+	-	2,6-Dimethoxypydroquinone-1-O-glucoside	Flavonoids	Other Flavonoids	369720	398952	401339	397575	390329	345539	485858	454540	382393
Jmwn002117	331.1	153.02	332.111	C14H20O9	[M-H]-	-	2-(3,4-dihydroxyphenyl)ethanediol 1-O-β-D-glucopyranoside*	Phenolic acids	Phenolic acids	1.18222e+06	1.18823e+06	1.51427e+06	1.82979e+06	1.78988e+06	1.78238e+06	1.73238e+06	1.43643e+06	2.02616e+06
Smcn000644	331.1	108.02	332.111	C14H20O9	[M-H]-	-	Leonuriside A	Phenolic acids	Phenolic acids	1.81677e+06	1.71802e+06	1.7804e+06	1.05761e+06	872263	887636	2.66634e+06	2.26182e+06	2.22497e+06
Lmbp004842	333.13	137.06	332.126	C18H20O6	[M+H]+	-	Rel-(5R,6S,7R)-5,6,7,8-Tetrahydro-5,6,7-trihydroxy-2-[2-(4-methoxyphenyl)ethyl]-4H-1-benzopyran-4-one	Others	Chromone	1.42476e+06	1.35116e+06	1.24696e+06	864899	874438	963971	1.35719e+06	966896	955461
Wbtn005483	333.06	165.02	334.069	C16H14O8	[M-H]-	-	1,3,6-trihydroxy-2,5,7-trimethoxyxanthen-9-one	Flavonoids	Other Flavonoids	243340	211670	330005	1.15017e+06	2491670	1.93355e+06	735005	355016	723340
Lcsn000634	333.06	165.02	334.069	C16H14O8	[M-H]-	-	Jaboticabin	Others	Others	190005	163364	188340	0	0	0	406315	617982	436754
Lasp013837	335.26	81.07	334.25	C21H34O3	[M+H]+	-	Ent-16beta-Methoxy-19-Kauranoic Acid	Terpenoids	Ditepenoids	32492.6	30994	39416.9	28274	24706.3	24298.7	22074.7	31345.7	26598.3
pmn001519	335.04	124	336.048	C15H12O9	[M-H]-	-	Galloyl Methyl gallate	Phenolic acids	Phenolic acids	8340	3150.29	3340	10592	15005	11670	8340	9456.3	35005
Zaln004082	335.08	179.03	336.084	C16H16O8	[M-H]-	-	3-O-caffeoylshikimic acid	Phenolic acids	Phenolic acids	86752.4	141174	123024	2043340	1.14585e+06	1561670	148231	343340	171670
MWSHC20125	335.08	135.05	336.084	C16H16O8	[M-H]-	-	5-O-Caffeoylshikimic acid	Phenolic acids	Phenolic acids	92868.8	123024	89748.7	2343340	2298340	1358340	144510	226670	135414
pmp000539	336.12	320.09	336.123	C20H18NO4+	[M]+	-	Epiberberine	Alkaloids	Isoquinoline alkaloids	202112	90973.2	68098.1	29985.2	23340	23254.1	6670	3340	19956.9
Wbmn013660	335.22	253.217	336.23	C20H32O4	[M-H]-	-	3,9-Dihydroxy-13(14)-labden-16,15-olide	Terpenoids	Ditepenoids	1.72214e+06	2.795e+06	352240	1.10214e+06	606611	961977	1.22998e+06	1.09522e+06	1141628
Wcgn012576	335.22	253.22	336.23	C20H32O4	[M-H]-	-	14-hydroxy-14-(hydroxymethyl)-5,9-dimethyltetracyclo[11.2.1.01,10.04,9]hexadecane-5-carboxylic acid	Terpenoids	Ditepenoids	1.72214e+06	2.795e+06	352240	1.10214e+06	606611	961977	1.22998e+06	1.09522e+06	1141628
Lhnp080309	338.14	323.11	337.131	C20H19NO4	[M+H]+	-	Dehydronantenine	Alkaloids	Aporphine alkaloids	157120	68340	48258.3	19875	18712.5	13722	7838.74	16473.4	21805
MWStz247	338.14	322.11	337.131	C20H19NO4	[M+H]+	-	Dehydrocrebanine	Alkaloids	Aporphine alkaloids	61819.6	22447.5	11749.2	10005	11670	8984.21	2575.93	1670	9141.94
pmb1207	339.09	177.05	338.079	C19H14O6	[M+H]+	-	O-Feruloyl 3-hydroxycoumarin	Lignans and Coumarins	Coumarins	254333	474386	503690	334126	304688	457225	532401	810956	389444
Lamp006225	339.11	177.05	338.1	C16H18O8	[M+H]+	-	Hydroxymethyl coumarin glucoside	Lignans and Coumarins	Coumarins	3578.36	8796.29	4222.36	9563.73	6670	11266	13246.9	32117	24980.5
Zmtp102902	339.11	177.05	338.1	C16H18O8	[M+H]+	-	α-Hydrojuglone glucoside	Quinones	Quinones	362159	453633	1.06313e+06	686704	611708	1.06323e+06	988133	1.01963e+06	717275
Wcfn003424	337.09	191.06	338.1	C16H18O8	[M-H]-	-	Coumaroyl Quinic Acid	Others	Others	1318340	1.18578e+06	1.39592e+06	6.68963e+06	7.73348e+06	5.45721e+06	2.04997e+06	2.07072e+06	1.77011e+06
Wchn003984	337.1	191.06	338.1	C16H18O8	[M-H]-	-	1,4,8-Trihydroxynaphthalene-1-O-glucoside	Quinones	Naphthol	10956535	8.14816e+06	7.79668e+06	1.2304e+07	1.44625e+07	20788045	8.62305e+06	16068360	13432430
pmb3074	337.09	191.06	338.1	C16H18O8	[M-H]-	C12208	5-O-p-Coumaroylquinic acid	Phenolic acids	Phenolic acids	5043135	4922885	5329375	1.22245e+07	1.13465e+07	1.12393e+07	5796715	6420640	6510515
Zbfn003303	337.09	163.04	338.1	C16H18O8	[M-H]-	-	3-(Hydroxycinnamoyl)-quinic acid*	Phenolic acids	Phenolic acids	6598690	9.70566e+06	8736265	16305670	18399645	1.14746e+07	7455255	12790995	7229955
pmb3068	337.09	163.04	338.1	C16H18O8	[M-H]-	-	1-O-p-Coumaroylquinic acid*	Phenolic acids	Phenolic acids	1.40068e+07	1.43532e+07	1.33649e+07	25353095	29313475	1.69111e+07	1.44568e+07	19975835	23868040
Cmhp005227	339.11	177.05	338.1	C16H18O8	[M+H]+	-	4,8-Dihydroxy Naphthol-1-O-glucoside	Quinones	Quinones	327509	315844	309574	98281.2	174533	152093	304274	351681	353352
pmp000352	339.12	283.06	338.115	C20H18O5	[M+H]+	-	Licoflavone C	Flavonoids	Other Flavonoids	8.03275e+06	8.81837e+06	8.7303e+06	3.04078e+06	2.67097e+06	2.48701e+06	8.28177e+06	8.23629e+06	9.29523e+06
Labp008846	339.12	283.06	338.115	C20H18O5	[M+H]+	-	Crotalarin	Flavonoids	Isoflavones	8.5036e+06	8.41704e+06	8.38332e+06	3.3018e+06	3.00293e+06	2.63551e+06	8.75895e+06	8.86024e+06	9.38382e+06
Sahp009461	339.12	283.06	338.115	C20H18O5	[M+H]+	-	Lespecyrtin F1	Flavonoids	Dihydroisoflavones	8.93709e+06	8.44853e+06	8.02766e+06	2.91194e+06	2.79932e+06	2.7496e+06	8.5589e+06	9.2586e+06	8.80047e+06
pmp000351	339.12	283.06	338.115	C20H18O5	[M+H]+	-	Eurycarpin A	Flavonoids	Isoflavones	1.2722e+06	1.36025e+06	1.32663e+06	1.86822e+06	1.58464e+06	1.78485e+06	3.23698e+06	3.22456e+06	3.24002e+06
Lagp007615	339.12	283.06	338.115	C20H18O5	[M+H]+	-	Tuberosin	Flavonoids	Other Flavonoids	7.84394e+06	7.49219e+06	8.49353e+06	2.91201e+06	2.48328e+06	2.77995e+06	8.88732e+06	7.87968e+06	9.07122e+06
pmp000806	339.12	283.06	338.115	C20H18O5	[M+H]+	-	Morachalcone B	Flavonoids	Chalcones	1.42964e+06	1.43837e+06	1.33031e+06	1.89575e+06	1.90161e+06	1.81488e+06	3.2647e+06	3.3464e+06	3.26875e+06
Hmxp004541	338.14	323.11	338.139	C20H20NO4+	[M]+	C01795	Columbamine	Alkaloids	Isoquinoline alkaloids	29224.8	17781.1	16892.8	7059.69	8340	5227.1	0	0	0
Lmyp000435	339.16	177.1	338.148	C16H22N2O6	[M+H]+	-	Nicotine-N-glucuronide	Alkaloids	Pyridine alkaloids	80688.8	102469	52518.9	74641.3	173683	202563	155762	178407	142479
Wdhp003903	340.15	295.1	339.147	C20H21NO4	[M+H]+	-	7,8-dimethoxy-13-methyl-10,11-dihydro-5H-10,5-(epiminomethano)benzo[4',5']cyclohepta[1',2':4,5]benzo[1,2-d][1,3]dioxole	Alkaloids	Isoquinoline alkaloids	436917	438132	372135	264849	283114	239061	557750	460018	499390
MWStz174	340.16	192.11	339.147	C20H21NO4	[M+H]+	C17898	Tetrahydroepiberberine; Sinactine	Alkaloids	Isoquinoline alkaloids	15574	20330.6	40038.8	34283.3	14707.7	17173.4	10155.8	25924.6	7337.08
Lmbn001162	339.07	177.02	340.079	C15H16O9	[M-H]-	-	Esculetin-7-O-glucoside*	Lignans and Coumarins	Coumarins	112619	112533	91116.2	76430.9	103439	93750.7	183311	242929	224082
Lcgn000234	339.07	177.02	340.079	C15H16O9	[M-H]-	-	davidioside C	Phenolic acids	Phenolic acids	34102.6	28228.3	42275.3	181024	190488	190526	112518	104406	79325.9
mws1015	339.07	177.02	340.079	C15H16O9	[M-H]-	C09264	Esculin (6,7-Dihydroxycoumarin-6-O-glucoside)*	Lignans and Coumarins	Coumarins	112949	110545	124297	106385	104988	98972.6	397254	241888	338790
pma0149	341.09	207.07	340.079	C15H16O9	[M+H]+	C02887	Sinapoyl malate	Phenolic acids	Phenolic acids	8340	30005	16670	35667.2	16670	5409.4	9110.01	8117.11	21670
Zmpn002553	339.07	177.02	340.079	C15H16O9	[M-H]-	C09206	Cichoriin*	Lignans and Coumarins	Coumarins	108766	140957	125586	84874.7	154991	97282.7	349219	249931	236391
Layp002880	341.09	179.03	340.079	C15H16O9	[M+H]+	-	5,7-Dihydroxychromone glucoside	Others	Chromone	265005	148280	168454	281670	278340	208340	541670	381670	334881
Xmgp006913	341.14	137.06	340.131	C20H20O5	[M+H]+	-	2,4,2',4'-tetrahydroxy-3'-prenylchalcone	Flavonoids	Chalcones	242306	419350	379244	609756	635050	934797	506537	421160	460644
Lmmp009194	341.17	267.1	340.168	C21H24O4	[M+H]+	-	Amorfrutin A	Phenolic acids	Phenolic acids	47392.8	47218.9	52782.4	0	0	0	39561.5	40868.8	34595.2
Wbjp002419	342.13	314.14	341.126	C19H19NO5	[M+H]+	-	2,9-dihydroxy-1,10-dimethoxy-5,6,6a,7-tetrahydro-4H-dibenzo[de,g]quinoline-6-carbaldehyde	Alkaloids	Alkaloids	18474.2	23897.7	14371.2	13340	18513.3	7205.39	21545.2	9240.16	13338.8
Hmdp003992	342.17	297.11	341.163	C20H23NO4	[M+H]+	-	Corydalmine	Alkaloids	Isoquinoline alkaloids	5.61335e+06	5.73989e+06	5.5915e+06	3.23415e+06	3.95413e+06	3.57278e+06	4.42414e+06	5.01365e+06	4.56304e+06
Wbmp002620	342.17	297.12	341.163	C20H23NO4	[M+H]+	-	(12bs)-4,10,11-trimethoxy-7,8,12b,13-tetrahydro-5h-6-azatetraphen-3-ol	Alkaloids	Alkaloids	5.60372e+06	6.20658e+06	5.56529e+06	3.60968e+06	3.64555e+06	3.62047e+06	4.98622e+06	4.53093e+06	4.40765e+06
Lskp211206	342.17	297.11	341.163	C20H23NO4	[M+H]+	-	Thaliporphine	Alkaloids	Aporphine alkaloids	5.2407e+06	5.2559e+06	5.48473e+06	3.22136e+06	3.57413e+06	3.6545e+06	4.91244e+06	4.38011e+06	4.87521e+06
MWStz217	342.17	296.11	341.163	C20H23NO4	[M+H]+	-	(R)-Corypalmine	Alkaloids	Isoquinoline alkaloids	64158.5	242874	246332	45192.2	63721.1	115510	45666.6	26670	43060.2
Wbjp002960	342.17	297.11	341.163	C20H23NO4	[M+H]+	-	6-ethyl-1,10-dimethoxy-5,6,6a,7-tetrahydro-4H-dibenzo[de,g]quinoline-2,9-diol	Alkaloids	Alkaloids	7.0806e+06	7.8515e+06	7.32883e+06	3.1762e+06	3.25831e+06	4.99666e+06	5.68027e+06	6.32228e+06	6.3691e+06
Wdsp003025	342.17	265.09	341.163	C20H23NO4	[M+H]+	-	1,2,10-trimethoxy-6-methyl-5,6,6a,7-tetrahydro-4H-dibenzo[de,g]quinolin-11-ol	Alkaloids	Aporphine alkaloids	3.49305e+06	3.06491e+06	3.37281e+06	1.41437e+06	1.4881e+06	2.02159e+06	3.20541e+06	2.91195e+06	2.79872e+06
Wdyp003530	342.17	192.1	341.163	C20H23NO4	[M+H]+	-	10-(hydroxymethyl)-3,4-dimethoxy-7,8,12b,13-tetrahydro-5h-6-azatetraphen-11-ol	Alkaloids	Isoquinoline alkaloids	205005	283770	241670	20005	25005	18340	146670	150005	136670
pmn001420	341.09	179.04	342.095	C15H18O9	[M-H]-	C10433	1-O-Caffeoyl-β-D-glucose*	Phenolic acids	Phenolic acids	6.69609e+06	7.02252e+06	5.05744e+06	1.30391e+07	1.43024e+07	1.25401e+07	8.6276e+06	6.34382e+06	7.5118e+06
Waln003742	341.09	195.05	342.095	C15H18O9	[M-H]-	-	1-O-p-Coumaroyl Galactonic Acid	Phenolic acids	Phenolic acids	209574	301141	292645	1.03216e+06	990260	1.09646e+06	1.04029e+06	837335	1.07522e+06
Zmhn001793	341.09	179.03	342.095	C15H18O9	[M-H]-	-	6-O-Caffeoyl-D-glucose*	Phenolic acids	Phenolic acids	5.74076e+06	4.63974e+06	5.25357e+06	8.68943e+06	8.17877e+06	8.43946e+06	7.61735e+06	6.14548e+06	5.55138e+06
Waln003168	341.09	195.05	342.095	C15H18O9	[M-H]-	-	5-O-p-Coumaroyl Galactonic Acid	Phenolic acids	Phenolic acids	51670	88643.4	76670	147260	191576	163340	221670	186670	211670
Labn004065	341.09	137.03	342.095	C15H18O9	[M-H]-	-	4-Hydroxybenzoyl acetyl glucoside	Phenolic acids	Phenolic acids	2967170	2460005	2944860	851814	950005	261670	1283340	293340	1310005
Waln003350	341.09	195.05	342.095	C15H18O9	[M-H]-	-	3-O-p-Coumaroyl Galactonic Acid	Phenolic acids	Phenolic acids	338900	321911	325686	1.44295e+06	1.33199e+06	1.40638e+06	1.17434e+06	1.31275e+06	1.18945e+06
Lman002731	341.09	135.04	342.095	C15H18O9	[M-H]-	-	Grevilloside F	Phenolic acids	Phenolic acids	13786015	14037835	5.07622e+06	20681810	26289260	1.41981e+07	10579630	5.42746e+06	10934660
mws0906	341.12	179.07	342.132	C16H22O8	[M-H]-	C00761	Coniferin	Phenolic acids	Phenolic acids	1.73324e+07	33031115	28130810	55033760	3.02935e+07	3.40798e+07	27660060	1.74217e+07	1.62646e+07
Wmfp003458	342.17	192.11	342.17	C20H24NO4+	[M]+	-	Cyclanoline	Alkaloids	Isoquinoline alkaloids	285873	118026	286828	20005	41670	81239.2	305327	161321	255943
pmp001138	342.17	297.11	342.17	C20H24NO4+	[M]+	C09581	Magnoflorine	Alkaloids	Aporphine alkaloids	7.49708e+06	7.3425e+06	7.32223e+06	2.69789e+06	5.07892e+06	5.28693e+06	6.4645e+06	6.77096e+06	6.77324e+06
Wbmp004459	343.17	298.12	342.171	C20H24NO4+	[M+H]+	-	(6aR)-2,9,10-trimethoxy-6-methyl-5,6,6a,7-tetrahydro-4H-dibenzo[de,g]quinolin-6-ium-1-ol	Alkaloids	Alkaloids	1.54043e+06	942902	1.75361e+06	595041	945161	939383	830796	1.32982e+06	1.22557e+06
Sazp003609	342.17	265.09	342.171	C20H24NO4+	[M]+	-	Zizyphusine	Alkaloids	Isoquinoline alkaloids	281670	621018	342680	369157	115005	156284	350992	512244	274259
Wbmp002860	344.19	58.07	343.178	C20H25NO4	[M+H]+	-	10,16,19-trihydroxy-5-methyl-12-methylidene-7-azaheptacyclo[9.6.2.01,8.05,17.07,16.09,14.014,18]nonadecan-3-one	Alkaloids	Alkaloids	8.40145e+06	1.07265e+07	9.11504e+06	3.72629e+06	3.62382e+06	3.66206e+06	6.20567e+06	8.57088e+06	8.17313e+06
Cmxp002444	344.19	299.13	343.178	C20H25O4N	[M+H]+	-	Bernumicine	Alkaloids	Isoquinoline alkaloids	1.70033e+07	2.11523e+07	1.88292e+07	1.16017e+07	1.12607e+07	1.10021e+07	17563430	1.60292e+07	1.46963e+07
HX1214	344.18	299.12	343.178	C20H25NO4	[M+H]+	-	dl-Laudanidine	Alkaloids	Alkaloids	2.92081e+07	1.90875e+07	2.90072e+07	1.55079e+07	1.00208e+07	1.0536e+07	1.56258e+07	1.52514e+07	1.60418e+07
Zabp002916	344.19	299.13	343.178	C20H25NO4	[M+H]+	C17592	laudanine	Alkaloids	Alkaloids	2.11784e+07	2.26407e+07	2.25505e+07	1.06245e+07	1.19164e+07	1.32988e+07	1.9688e+07	1.84175e+07	1.87687e+07
Lmlp001545	344.19	299.13	343.178	C20H25NO4	[M+H]+	-	3',6-Dihydroxy-4',7-dimethoxyl-N,N-dimethyltetrahydroisoquinoline	Alkaloids	Isoquinoline alkaloids	2.90859e+07	3.34862e+07	3.20472e+07	1.71946e+07	1.08415e+07	1.0951e+07	1.99082e+07	2.64861e+07	2.45309e+07
MWStz210	344.26	58.07	343.251	C22H33NO2	[M+H]+	C08680	Denudatine	Alkaloids	Plumerane	8.47835e+06	9.67112e+06	8.86441e+06	3.43964e+06	3.37597e+06	5.00584e+06	8.06554e+06	8.24334e+06	7.89152e+06
mws1474	345.1	284.07	344.09	C18H16O7	[M+H]+	C19807	5,7-Dihydroxy-3',4',5'-trimethoxyflavone	Flavonoids	Flavones	101961	96299.2	85959.6	19388.8	17676.9	24274.6	105994	98438.3	105774
Lmjn005592	343.08	313.04	344.09	C18H16O7	[M-H]-	C10032	Cirsilineol (4',5-Dihydroxy-3',6,7-trimethoxyflavone)	Flavonoids	Flavanones	243361	236543	226966	58384.2	51735.2	47377.7	255989	239192	235791
MWSslk092	343.08	328.06	344.09	C18H16O7	[M-H]-	C10101	Usnic acid	Phenolic acids	Phenolic acids	96994	87091.3	103754	277171	253603	275894	26773.9	21415.4	26588.9
Zbsp005869	345.1	315.05	344.09	C18H16O7	[M+H]+	-	7,4'-Dihydroxy-3,5,3'-trimethoxyflavone	Flavonoids	Flavones	24762.7	23594.2	24241.8	5143.9	5207.66	4801.96	30057.2	26118.6	19429.8
Zmln000899	343.11	181.05	344.111	C15H20O9	[M-H]-	-	Syringaldehyde-4-O-glucoside	Phenolic acids	Phenolic acids	196536	224040	178529	456495	506606	369103	240487	317622	201236
Zbfn002396	343.1	163.04	344.111	C15H20O9	[M-H]-	-	Caffeoyl-O-mannitol	Phenolic acids	Phenolic acids	975874	1110008	821203	1660008	1537342	1.43948e+06	1.9324e+06	2.23978e+06	2.12365e+06
Lmmn000774	343.1	181.05	344.111	C15H20O9	[M-H]-	-	Dihydrocaffeoylglucose*	Phenolic acids	Phenolic acids	222375	286705	191840	378194	530096	379247	271037	177997	191056
Lakn003294	343.1	181.05	344.111	C15H20O9	[M-H]-	-	2-β-D-Glucopyranosyloxy-5-hydroxyphenylacetic acidmethylester*	Phenolic acids	Phenolic acids	441670	370005	386670	405005	375005	415005	426670	380005	385005
HJAP058	345.1	284.07	344.126	C19H20O6	[M+H]+	C15118	5,6,7,4'-Tetramethoxyflavanone	Flavonoids	Flavanones	70241.2	78851	79173.8	17451.4	11961.4	13770.6	70773	85402	64429.4
Lazp005033	345.17	137.06	344.162	C20H24O5	[M+H]+	-	Divanillyltetrahydrofuran*	Lignans and Coumarins	Lignans	377745	374242	362951	194251	170481	157973	331834	348960	302518
Lmmp003530	345.17	137.06	344.162	C20H24O5	[M+H]+	-	3,4-Divanillyltetrahydrofuran*	Phenolic acids	Phenolic acids	315410	473663	407676	172207	197227	158839	411207	308177	214138
Lacp003267	344.19	175.08	344.186	C20H26NO4+	[M]+	-	Tembetarine	Alkaloids	Isoquinoline alkaloids	2.05618e+06	2.91903e+06	2.04044e+06	1.61603e+06	1.13788e+06	1.10943e+06	2.45366e+06	2.83577e+06	2.30178e+06
Lmtn000940	345.08	139.04	346.09	C14H18O10	[M-H]-	-	1-O-(3,4-Dihydroxy-5-methoxy-benzoyl)-glucoside	Phenolic acids	Phenolic acids	802576	720075	871768	519329	418008	495745	1.03345e+06	1.33717e+06	1.1167e+06
Hahn001170	345.12	183.07	346.126	C15H22O9	[M-H]-	C09771	Aucubin	Terpenoids	Sesquiterpenoids	1902672	1.91667e+06	2.01086e+06	1.03078e+06	1.04479e+06	1.17767e+06	1.78941e+06	1.90102e+06	1.77527e+06
Lmdn001560	345.12	165.06	346.126	C15H22O9	[M-H]-	-	6-DeoxyCatalpol	Terpenoids	Monoterpenoids	93874.2	81386.9	100740	80583.7	100097	77460.3	69128.5	62690.7	60733
Zbln003341	345.12	191.06	346.129	C15H22O9	[M-H]-	-	2-(2-(3,4-dihydroxyphenyl)-2-methoxyethoxy)-6-(hydroxymethyl)tetrahydro-2H-pyran-3,4,5-tri	Phenolic acids	Phenolic acids	25005	21258.5	41570.5	108052	118233	121930	66670	71073.6	72947.9
pmn001381	349.15	187.1	350.158	C15H26O9	[M-H]-	-	Eucommioside	Terpenoids	Terpene	18820.5	20910.8	13594.8	29638	22684.6	23998	5238.99	10005	15517.6
Wasn003821	409.21	187.13	350.194	C16H30O8	[M+CH3COOH-H]-	-	Glucosyl 3,7-dimethyloct-2-ene-1,6,7-triol	Others	Others	33340	43635.4	34353	113340	91670	64737.4	85005	52901.6	83340
Latp003285	353.12	191.07	352.115	C17H20O8	[M+H]+	-	2,5-Dimethyl-7-hydroxychromone glucoside	Others	Chromone	1.0482e+07	6.60588e+06	9.3165e+06	4.59868e+06	4.74932e+06	5.34179e+06	1.66453e+06	2.27625e+06	1.8878e+06
Hasp010605	353.27	261.22	352.261	C21H36O4	[M+H]+	-	(S)-2,3-dihydroxypropyl (9Z,12Z,15Z)-octadeca-9,12,15-trienoate	Others	Others	669269	855058	817457	404368	364861	415310	1.9458e+06	895660	1.03729e+06
Wbmp002836	354.13	339.11	353.126	C20H19NO5	[M+H]+	-	16-Hydroxy-4,5,15-trimethoxy-10-azatetracyclo[7.7.1.02,7.013,17]heptadeca-1,3,5,7,9(17),13,15-heptaene-10-carbaldehyde	Alkaloids	Alkaloids	156670	62541.4	83726.4	16138.4	37723.5	25981.2	62541.4	48406.1	59518.4
Lmhp001671	355.1	163.04	354.095	C16H18O9	[M+H]+	-	Noreugenin-7-O-glucoside	Others	Others	1.09831e+07	1.04339e+07	1.24367e+07	2.56955e+07	2.62558e+07	2.45398e+07	1.36083e+07	1.26962e+07	1.35449e+07
MWSprf004	355.1	163.04	354.095	C16H18O9	[M+H]+	C17147	Neochlorogenic acid (5-O-Caffeoylquinic acid)	Phenolic acids	Phenolic acids	9.97149e+06	1.00764e+07	1.03802e+07	2.83013e+07	2.70364e+07	2.83627e+07	1.30038e+07	1.3518e+07	1.31425e+07
mws0178	353.09	191.06	354.095	C16H18O9	[M-H]-	C00852	Chlorogenic acid (3-O-Caffeoylquinic acid)*	Phenolic acids	Phenolic acids	1.2067e+06	1.23913e+06	1.30674e+06	1.14448e+06	1.14753e+06	1.29019e+06	2.76567e+06	2.07716e+06	2.10295e+06
mws2108	353.09	191.06	354.095	C16H18O9	[M-H]-	-	Cryptochlorogenic acid (4-O-Caffeoylquinic acid)*	Phenolic acids	Phenolic acids	9.09333e+06	6.16828e+06	8.31261e+06	39332155	2.31575e+07	2.29924e+07	1.64236e+07	1.49191e+07	1.53565e+07
Wdtp001948	355.1	192.04	354.095	C16H18O9	[M+H]+	-	3,4,5-trihydroxy-5-[4-(prop-2-enoyloxymethyl)phenoxy]oxane-2-carboxylic acid	Phenolic acids	Phenolic acids	74538.7	79648.2	43195.2	127890	171904	218340	137482	228340	108416
zjgp122321	355.1	163.05	354.095	C16H18O9	[M+H]+	-	4-O-acetyl-3-O-caffeoyl-2-C-methyl-D-erythronate	Others	Others	3665935	3992470	4035720	10936480	8.57642e+06	8.61142e+06	6226995	5514715	5800220
MWSmce024	355.1	193.05	354.095	C16H18O9	[M+H]+	C01527	Scopoletin-7-O-glucoside (Scopolin)	Lignans and Coumarins	Coumarins	223340	275005	845067	168340	296670	280005	258340	298340	248340
Lcyp000676	355.1	163.04	354.095	C16H18O9	[M+H]+	-	Isoscopoletin-β-D-glucoside	Lignans and Coumarins	Coumarins	9309430	10172985	10176610	22605835	1.67098e+07	1.75454e+07	13828885	11018550	13603520
pmp000638	355.12	299.06	354.11	C20H18O6	[M+H]+	-	8-Prenylkaempferol	Flavonoids	Flavonols	4.39506e+06	4.37514e+06	4.12913e+06	1.14905e+07	9.86842e+06	1.0451e+07	9.89923e+06	1.05949e+07	1.01688e+07
Zmbp007582	355.12	299.06	354.11	C20H18O6	[M+H]+	-	5-isopentene-Aureusidin	Flavonoids	Aurones	4.34319e+06	4.48856e+06	4.75183e+06	1.16414e+07	9.94177e+06	1.12967e+07	1.02106e+07	1.10893e+07	1.15576e+07
pmp000355	355.12	299.05	354.11	C20H18O6	[M+H]+	-	Licoflavonol*	Flavonoids	Flavonols	3.95351e+06	4.26662e+06	4609660	1.20254e+07	1.16001e+07	1.04719e+07	1.00195e+07	1.13288e+07	1.12147e+07
pmp000357	355.12	299.05	354.11	C20H18O6	[M+H]+	-	Licoisoflavanone*	Flavonoids	Other Flavonoids	4.3342e+06	4.87533e+06	4.4005e+06	1.28442e+07	1.21524e+07	9.96623e+06	9.29547e+06	1.15101e+07	1.06727e+07
pmp000356	355.12	299.05	354.11	C20H18O6	[M+H]+	-	Isolicoflavonol	Flavonoids	Flavonols	4.03395e+06	4.09878e+06	4.14902e+06	1.12268e+07	1.10851e+07	1.1724e+07	9.54677e+06	1.04846e+07	9.70794e+06
pmp000809	355.12	299.06	354.11	C20H18O6	[M+H]+	-	Sanggenon H	Flavonoids	Other Flavonoids	4.81947e+06	4.785e+06	4.75622e+06	1.12073e+07	1.11373e+07	1.11661e+07	1.00824e+07	1.76515e+07	1.09445e+07
Lacn010084	353.1	191.07	354.11	C20H18O6	[M-H]-	-	Phellodensin A	Flavonoids	Flavanonols	30704.9	32376	34579	225531	219196	195535	65726.2	61534.5	58091.1
Wbwp006279	355.12	135.04	354.11	C20H18O6	[M+H]+	-	(6R,7R,8R)-8-(1,3-benzodioxol-5-yl)-6-hydroxy-6,7-dimethyl-7,8-dihydrobenzo[f][1,3]benzodioxol-5-one	Lignans and Coumarins	Lignans	6334.64	7486.55	7724.18	11670	13340	1050.76	1584.16	3693.63	6670
MWSHY0139	355.12	299.06	354.11	C20H18O6	[M+H]+	-	Licoisoflavone A*	Flavonoids	Other Flavonoids	4.59852e+06	4.48611e+06	4.34397e+06	1.13912e+07	1.2553e+07	1.00725e+07	1.0044e+07	1.2205e+07	10304996
Sahp010894	355.15	179.03	354.147	C21H22O5	[M+H]+	-	Lespeflorin G7	Flavonoids	Dihydroisoflavones	185935	154348	155547	2402.48	656.95	9477.73	8.30216e+06	9.56918e+06	1.01636e+07
Zapn011042	353.14	119.05	354.147	C21H22O5	[M-H]-	-	1'',2''-dihydroxanthohumol C	Flavonoids	Chalcones	114047	110312	108817	4922.52	3621.67	5731	7.68392e+06	7.30963e+06	6.39408e+06
mws4113	353.14	295.06	354.147	C21H22O5	[M-H]-	-	3'-Hydroxy-4'-O-methylglabridin	Flavonoids	Other Flavonoids	7863.32	9707.64	9844.94	11039.5	11438.8	11388.7	202824	195704	194081
Wdhp005078	356.11	58.06	355.106	C19H17NO6	[M+H]+	-	6-(6,7-dihydroxy-2-methyl-1,2,3,4-tetrahydroisoquinolin-1-yl)-[1,3]dioxolo[4,5-e]isobenzofuran-8(6H)-one	Alkaloids	Isoquinoline alkaloids	246483	382793	408291	226114	346587	427451	505279	329088	271865
Wbmp002623	356.15	58.07	355.142	C20H21NO5	[M+H]+	-	(12S)-7,16,17-trimethoxy-3,5-dioxa-11-azapentacyclo[10.7.1.02,6.08,20.014,19]icosa-1,6,8(20),14,16,18-hexaene	Alkaloids	Alkaloids	2.01846e+06	2.22244e+06	2.12544e+06	2.5498e+06	2.34343e+06	2.46343e+06	3.05687e+06	3.2808e+06	3.08899e+06
Cmxp003511	356.19	311.13	355.178	C21H25O4N	[M+H]+	C09341	Argemonine	Alkaloids	Piperidine alkaloids	559366	491701	396350	351186	424146	443827	474648	550839	429034
Wbmp003510	356.19	279.1	355.178	C21H25NO4	[M+H]+	-	(E)-1-(3,4-dimethoxybenzylidene)-6,7-dimethoxy-2-methyl-1,2,3,4-tetrahydroisoquinoline	Alkaloids	Alkaloids	348688	268449	335284	272178	182057	235005	183124	265371	235804
Wbjp003503	356.18	279.1	355.178	C21H25NO4	[M+H]+	-	1-methoxy-6-methyl-10-propan-2-yloxy-5,6,6a,7-tetrahydro-4H-dibenzo[de,g]quinoline-2,9-diol	Alkaloids	Alkaloids	259652	236372	294770	204740	186923	213989	183206	238651	233346
Wasn002902	355.07	209.03	356.074	C15H16O10	[M-H]-	-	O-p-Coumaroylgalactaric acid	Phenolic acids	Phenolic acids	1.06111e+07	1.03588e+07	9.12873e+06	7.64637e+06	7.89136e+06	6.82126e+06	8.50414e+06	4.84411e+06	5.39474e+06
Hagn002504	355.07	85.03	356.09	C19H16O7	[M-H]-	-	5,7,5'-Trimethoxy-3',4'-methylenedioxyflavonoid	Flavonoids	Flavones	115338468	1.12042e+08	1.14611e+08	1.06278e+08	9.49141e+07	5.96287e+07	85235171	1.06817e+08	1.01283e+08
Lmsn003318	355.1	175.04	356.111	C16H20O9	[M-H]-	C17759	1-O-Feruloyl-β-D-glucose	Phenolic acids	Phenolic acids	90623.8	94321.5	103533	0	0	0	157143	125762	136858
Zmhn002334	355.1	193.05	356.111	C16H20O9	[M-H]-	-	6-O-Feruloyl-β-D-glucose	Phenolic acids	Phenolic acids	2.28749e+06	2.72694e+06	2.73031e+06	15973555	12707805	7480115	2.95318e+06	2.7879e+06	2.26466e+06
pmb3056	355.1	121.03	356.111	C16H20O9	[M-H]-	-	Homovanilloylquinic acid	Phenolic acids	Phenolic acids	297567	313985	236610	237388	330000	418137	545909	581355	712838
Hmmn002544	355.1	193.05	356.111	C16H20O9	[M-H]-	-	Ferulic acid-4-O-glucoside	Phenolic acids	Phenolic acids	243340	271670	223340	1018340	1010005	573810	313522	348388	345712
Wbwp006397	357.13	307.1	356.126	C20H20O6	[M+H]+	-	(3r,4r)-3-(2h-1,3-benzodioxol-5-ylmethyl)-4-[(4-hydroxy-3-methoxyphenyl)methyl]oxolan-2-one	Lignans and Coumarins	Lignans	61678.8	52289.1	31463.1	47044.7	48090.6	35183.9	27250.6	43908.7	34591.9
Lskp211385	357.13	307.09	356.126	C20H20O6	[M+H]+	-	dihydrosesamin	Lignans and Coumarins	Lignans	35022.8	48766.1	52863.5	95005	26660.7	41580.9	49258.6	40249	37209.2
zjbp110804	357.13	307.1	356.126	C20H20O6	[M+H]+	-	6,7-dimethoxy-2-[2-(4'-hydroxy-3'-methoxyphenyl)ethyl]chromone	Others	Chromone	43130.2	108340	53333.7	36159.1	43386.6	32943.2	45491.2	31364.7	34062.1
pmp000527	356.19	279.1	356.186	C21H26NO4+	[M]+	-	Menisperine	Alkaloids	Aporphine alkaloids	158362	173296	145883	129044	78568.5	129419	105792	83551.5	103329
Wbmp002059	358.16	58.06	357.158	C20H23NO5	[M+H]+	-	1,2,10-Trimethoxy-3,9-Dihydroxy-Aporphine	Alkaloids	Alkaloids	825791	1.37393e+06	1.24776e+06	954836	916542	859870	1.50326e+06	1.75539e+06	1.40411e+06
Wbmp003187	358.2	358.2	357.194	C21H27NO4	[M+H]+	-	Hetidine	Alkaloids	Alkaloids	1.02009e+06	508804	956413	76177.4	134666	372706	649931	656977	500874
mws1526	359.13	197.08	358.126	C16H22O9	[M+H]+	C17071	Sweroside	Terpenoids	Monoterpenoids	482253	828340	668340	640005	646670	696670	1340005	1358340	1418340
Wafn002827	357.12	195.07	358.126	C16H22O9	[M-H]-	-	Dihydroferulic acid glucoside	Phenolic acids	Phenolic acids	350555	355653	365043	333338	403255	387172	364233	351458	399109
Jmyn002224	357.12	135.04	358.126	C16H22O9	[M-H]-	-	glucoacetosyringone	Phenolic acids	Phenolic acids	156527	524713	311843	76194.1	165015	110657	158342	179003	525340
mws0097	357.13	151.04	358.142	C20H22O6	[M-H]-	C05366	Pinoresinol	Lignans and Coumarins	Lignans	107607	91084	110662	518427	579521	486000	233882	202717	174704
Lhsp101912	359.15	327.12	358.142	C20H22O6	[M+H]+	-	Dehydrodiconiferyl alcohol	Lignans and Coumarins	Lignans	95034.4	66363.1	92644.3	46794.5	35819.4	35242.3	75887.3	61814.4	84628.9
Lmqp001722	360.15	315.09	359.137	C19H21NO6	[M+H]+	-	4,5-Epoxy-14-hydroxy sinomenine N-oxide	Alkaloids	Isoquinoline alkaloids	60160.3	32710.3	82619.7	20005	32486.3	25172.9	62364.6	78777.8	76588.8
Lmqp001535	360.15	315.11	359.137	C19H21NO6	[M+H]+	-	1-Hydroxy-10-oxosinomenine	Alkaloids	Isoquinoline alkaloids	79520.6	46424.2	62367.8	28454.9	42208.4	38977	77949	52521.8	85341.8
MWS20155	361.09	163.04	360.084	C18H16O8	[M+H]+	C01850	Rosmarinic acid	Phenolic acids	Phenolic acids	106604	73563.1	91954.7	83907.1	206585	338722	145501	73563.1	78340
MWSHC2022	359.1	197.05	360.106	C15H20O10	[M-H]-	-	Glucosyringic acid	Phenolic acids	Phenolic acids	583177	577179	617689	647300	537124	624949	773569	1.05464e+06	1.09261e+06
Hmmn003964	359.13	197.08	360.142	C16H24O9	[M-H]-	C11636	7-Deoxyloganic acid	Terpenoids	Monoterpenoids	26670	17791.9	23340	11483.4	33640.3	10005	15701.3	24084.4	23340
Lhbp111734	361.16	137.06	360.157	C20H24O6	[M+H]+	-	Isolariciresinol	Lignans and Coumarins	Lignans	506107	683224	621633	627805	420180	521641	576320	500367	812437
HX1189	361.16	189.09	360.157	C20H24O6	[M+H]+	-	1,7-Bis-(3,4-dihydroxyphenyl)-5-methoxy-3-heptanone	Others	Others	498962	524029	583710	811815	717403	778284	704454	843934	785446
Lhmp110118	361.16	161.06	360.157	C20H24O6	[M+H]+	-	Magnostellin D	Others	Others	415781	459863	862732	681688	694725	735308	691300	707856	741278
HX1371	361.16	189.09	360.157	C20H24O6	[M+H]+	-	(7S,8R)-dihydrodehydrodiconferyl alcohol	Lignans and Coumarins	Lignans	835005	1245005	950005	968340	668340	685005	1435005	1011670	1093340
Lhhp102901	361.16	189.09	360.157	C20H24O6	[M+H]+	-	3-(α,4-Dihydroxy-3-methoxybenzyl)-4-(hydroxy-3-methoxybenzyl)	Others	Others	507320	393921	737047	636179	723145	659001	739139	646979	723145
Wcsn010349	359.22	277.22	360.23	C22H32O4	[M-H]-	-	Moniliferanone D	Others	Others	3.05313e+06	3.80988e+06	3.93422e+06	3.72384e+06	3.56672e+06	3.80023e+06	6.57575e+06	4.41432e+06	4.47602e+06
Cmsn000894	361.08	211.03	362.085	C14H18O11	[M-H]-	-	7-O-Galloyl-D-sedoheptulose	Phenolic acids	Phenolic acids	24732.3	37536.5	44273.4	34176.4	35598.5	36320.5	48717.3	53302.1	42924
Lmmn002747	361.17	180.08	362.173	C20H26O6	[M-H]-	C18167	Secoisolariciresinol	Lignans and Coumarins	Lignans	112921	107684	63831.6	285005	154915	216670	146391	200005	155005
Lmmn003822	361.16	165.05	362.173	C20H26O6	[M-H]-	-	(4β,10E)-6α,15-Dihydroxy-8β-(angeloyloxy)-14-oxogermacra-1(10),11(13)-diene-12-oic acid-12,6-lactone	Terpenoids	Sesquiterpenoids	28068.4	20425.5	31015	0	0	0	54370	66670	31330.8
Wasn005621	361.19	199.13	362.194	C17H30O8	[M-H]-	-	Glucosyl 9-hydroxy-3-methyldec-2-enoic acid	Others	Others	76501.2	65241.2	37076.9	102533	58763.4	65843.4	123615	147375	285350
Wcsn011125	361.24	279.23	362.246	C22H34O4	[M-H]-	-	Ethyl (4E,6E,8E,10E,13Z)-15,16-dihydroxy-5,9-dimethyloctadeca-4,6,8,10,13-pentaenoate	Others	Others	840479	700788	829193	330618	1.00084e+06	405976	885912	510956	789309
Wmzn000627	363.25	281.25	364.261	C22H36O4	[M-H]-	-	Ajugalaevigatic acid	Terpenoids	Ditepenoids	1.8668e+06	1.65799e+06	2.8742e+06	815575	962881	1.11506e+06	1.32134e+06	1.5944e+06	1.50076e+06
Wbmn002185	365.06	167.03	366.074	C20H14O7	[M-H]-	-	6-Hydroxy-4-(4-hydroxy-3-methoxyphenyl)-7-methoxy-naphtho[2,3-c]furan-1,3-dione-1(ISO-1)	Lignans and Coumarins	Lignans	157736	148753	148630	285439	308734	269093	317796	250899	253755
mws4102	365.1	350.08	366.11	C21H18O6	[M-H]-	-	Isoglycyrol	Lignans and Coumarins	Coumarins	105384	101505	103772	185651	176677	164749	405182	360910	357698
Wasn002329	366.08	160.04	367.09	C16H17NO9	[M-H]-	-	Xanthurenic Acid 8-O-Glucoside	Alkaloids	Quinoline alkaloids	909050	679256	761794	618498	612926	624069	2.42343e+06	2.78033e+06	2.36281e+06
pmb0752	369.12	177.05	368.111	C17H20O9	[M+H]+	C02572	3-O-Feruloylquinic acid	Phenolic acids	Phenolic acids	411670	295005	360005	223828	171670	233340	246670	166410	246670
Wdtp003528	369.12	207.07	368.111	C17H20O9	[M+H]+	-	3,4,5-trihydroxy-6-[4-[[(2R)-5-oxooxolan-2-yl]methyl]phenoxy]oxane-2-carboxylic acid	Phenolic acids	Phenolic acids	225554	215381	143316	125035	115994	98851.8	207163	203519	136763
mws0179	367.1	190.9	368.111	C17H20O9	[M-H]-	-	Chlorogenic acid methyl ester	Phenolic acids	Phenolic acids	1.11857e+06	1.02216e+06	2048340	1.19134e+07	9.70406e+06	15846630	1.55347e+06	3331585	2850495
Lmgn003073	735.22	367.11	368.111	C17H20O9	[2M-H]-	-	5-O-Feruloylquinic acid	Phenolic acids	Phenolic acids	49857.3	33180.6	45005	490524	628226	4410005	78340	206670	143340
Lasp007756	369.13	313.07	368.125	C21H20O6	[M+H]+	-	Uncinanone C	Flavonoids	Isoflavones	7.02018e+06	6.52175e+06	6.635e+06	2.9145e+06	2.87843e+06	3.01538e+06	9.28451e+06	9.22937e+06	9.46095e+06
pmp000362	369.13	313.07	368.126	C21H20O6	[M+H]+	-	Glisoflavone	Flavonoids	Isoflavones	4.50252e+06	3.64605e+06	4.60572e+06	2.92132e+06	2.94131e+06	3.01741e+06	5.24786e+06	3.88645e+06	4.21322e+06
Zmdp008437	369.13	313.08	368.126	C21H20O6	[M+H]+	-	cannflavin B	Flavonoids	Other Flavonoids	6.91495e+06	7.80836e+06	7.09375e+06	3.05168e+06	2.78768e+06	2.76884e+06	9.28681e+06	8.8982e+06	9.47828e+06
MWSmce391	369.13	313.07	368.126	C21H20O6	[M+H]+	-	Glycycoumarin	Lignans and Coumarins	Coumarins	1.0868e+06	945578	812286	756474	767082	627695	936054	867407	849378
pmp000973	369.13	313.07	368.126	C21H20O6	[M+H]+	-	Icaritin	Flavonoids	Flavonols	791741	645397	539008	2.63148e+06	1.94271e+06	2.03064e+06	1.78791e+06	2.07817e+06	1.79023e+06
Lmyn008666	367.12	309.04	368.126	C21H20O6	[M-H]-	-	Isoanhydroicaritin	Flavonoids	Flavonols	849701	645310	670907	1.84394e+06	1.84852e+06	1.89836e+06	2.68705e+06	2.64565e+06	2.57272e+06
Lmyn007769	367.12	352.1	368.126	C21H20O6	[M-H]-	-	β-Anhydroicaritin	Flavonoids	Other Flavonoids	4.14637e+06	4.05238e+06	3.99593e+06	6.9631e+06	7.59171e+06	7.84155e+06	4.8499e+06	6.12088e+06	5.04655e+06
Zmkp005835	369.13	313.07	368.126	C21H20O6	[M+H]+	-	Sophoflavescenol	Flavonoids	Flavonols	1.33147e+06	1.6391e+06	1.611e+06	896371	1.06665e+06	806391	1.45694e+06	1.44227e+06	1.64113e+06
Lmtn003598	367.14	205.08	368.147	C18H24O8	[M-H]-	-	3-Prenyl-4-O-glucosyloxy-4-hydroxybenzoic acid	Phenolic acids	Phenolic acids	13255.2	11414.3	15380.4	20437.7	11670	14021.7	11216.1	15005	17021
MWSmce025	369.09	207.03	370.09	C16H18O10	[M-H]-	C09266	Fraxetin-8-O-glucoside (Fraxin)	Lignans and Coumarins	Coumarins	7606260	8605455	10236440	1.0497e+06	993306	1676670	476670	392094	313946
pmp000365	371.11	315.08	370.105	C20H18O7	[M+H]+	-	Uralenol	Flavonoids	Flavonols	294571	327383	303247	435736	508343	427034	453028	421692	427618
Lmbp002309	371.1	209.05	370.126	C17H22O9	[M+H]+	-	Sinapaldehyde-4-O-Glucoside	Phenolic acids	Phenolic acids	123340	163340	123340	120005	90005	130005	285005	298340	306670
Lacp005171	371.21	133.1	370.199	C19H30O7	[M+H]+	-	3-(3'-Hydroxybutyl)-2,4,4-trimethylcyclohexa-2,5-dienone glucoside	Terpenoids	Sesquiterpenoids	4444715	3116600	3402180	5525210	6040660	5076265	4569745	8987505	6318500
Lmsp102909	371.21	133.1	370.199	C19H30O7	[M+H]+	-	(6S,9R)-Deoxysappanol	Phenolic acids	Phenolic acids	729775	726698	722048	868311	870847	909322	1.52443e+06	1.66999e+06	1.73924e+06
Qmyp101114	371.21	209.15	370.199	C19H30O7	[M+H]+	-	9-O-β-D-Glucoside of 3-hydroxy-7,8-didehydro-β-ionol	Terpenoids	Sesquiterpenoids	450713	334463	598340	389285	408414	433280	404359	682817	558028
WaYp004901	371.21	191.14	370.199	C19H30O7	[M+H]+	-	Reseoside	Terpenoids	Monoterpenoids	875005	591874	1131670	886670	1526670	1538340	1.09429e+06	2010005	1981670
Lmmp004382	371.21	191.14	370.199	C19H30O7	[M+H]+	-	3-Oxo-α-ionol-β-D-glucoside	Others	Alcohol compounds	251999	255689	264415	362479	385695	250759	338895	722236	261947
Jmlp004238	371.2	133.1	370.199	C19H30O7	[M+H]+	-	Byzantionoside A	Others	Ketone compounds	19042535	8.34925e+06	9.84255e+06	1.74559e+07	38145840	1.86254e+07	1.69696e+07	2.52149e+07	2.23041e+07
Wdsp002909	372.14	163.04	371.137	C20H21NO6	[M+H]+	-	6-[(7-hydroxy-2-methyl-6-oxo-3,4-dihydroisoquinolin-1-yl)methyl]-2,3-dimethoxybenzoic acid	Alkaloids	Isoquinoline alkaloids	391160	800005	638784	1.57018e+06	2.0138e+06	2.62147e+06	923972	919217	1.11003e+06
Wafn003070	371.1	209.05	372.106	C16H20O10	[M-H]-	-	Hydroxyferulic acid glucoside	Phenolic acids	Phenolic acids	2.01511e+06	1461670	1456670	2.29929e+06	2.01447e+06	1.19553e+06	1.06946e+06	1.45093e+06	3.37706e+06
Wbwp006280	373.13	135.04	372.121	C20H20O7	[M+H]+	-	2,5-Bis(1,3-benzodioxol-5-yl)-3,4-dimethyloxolane-2,3-diol	Lignans and Coumarins	Lignans	50175.7	59531	74985.7	63334.2	52145.2	55437.9	34363.2	27161	26620
mws0011	371.13	209.08	372.142	C17H24O9	[M-H]-	C01533	Syringin	Phenolic acids	Phenolic acids	3.72934e+06	4.08405e+06	3.97284e+06	1.78438e+06	1.67791e+06	3.86525e+06	3.14359e+06	3.65707e+06	3.10422e+06
Wagp005297	373.22	211.17	372.215	C19H32O7	[M+H]+	-	3-Hydroxy-beta-ionol 3-Glucoside	Others	Others	358340	335005	338340	1008340	711670	835005	770005	855005	968340
Lscp211208	373.22	135.12	372.215	C19H32O7	[M+H]+	-	Alangionoside L	Others	Others	785005	811670	850005	2053340	2023340	2296670	2173340	2338340	2521670
Smhn002274	373.22	211.17	372.215	C19H32O7	[M+H]+	-	Blumenol C glucoside; Byzantionoside B	Terpenoids	Terpene	153340	160005	206670	375005	298340	446670	413340	435005	421670
Zmsn003194	373.11	193.05	374.121	C16H22O10	[M-H]-	-	Secologaoside	Others	Others	2.63073e+06	3.25917e+06	3.21787e+06	2.51961e+06	2.57918e+06	2.84016e+06	5.89455e+06	3.50124e+06	5.59038e+06
WaYn002313	373.11	193.05	374.121	C16H22O10	[M-H]-	-	Homosyringic Acid 4'-O-Glucoside	Phenolic acids	Phenolic acids	2173340	2583205	2699650	702596	1256670	1291670	2188340	1.43978e+06	2862500
Wasn002933	373.11	211.06	374.121	C16H22O10	[M-H]-	-	1-O-(3,4,5-Trimethoxybenzoyl)-B-D-Glucopyranoside	Phenolic acids	Phenolic acids	39946	59251	54576.3	58049.5	46010	71880	53244.7	59901	53952
mws1574	373.11	123.01	374.121	C16H22O10	[M-H]-	C11673	Geniposidic acid	Terpenoids	Monoterpenoids	117827	220626	211699	156897	193948	80510.7	175652	125150	260321
pmp000695	375.13	177.05	374.121	C16H22O10	[M+H]+	C09800	Swertiamarin	Terpenoids	Monoterpenoids	173340	301670	226670	508340	321660	455005	358340	276670	195005
Lacp004935	375.24	177.16	374.23	C19H34O7	[M+H]+	-	Megastigm-5-en-3,9-diol glucoside	Terpenoids	Sesquiterpenoids	435005	480005	393340	921670	721670	851670	775005	808340	768340
Lszp210009	375.24	177.16	374.231	C19H34O7	[M+H]+	-	Linarionoside A	Others	Others	821670	1098340	991670	1251670	961670	1170005	2368340	2285005	2992925
Wagp000980	376.16	121.06	375.153	C16H25NO9	[M+H]+	-	2-[(4-hydroxyphenethyl)amino]ethane-1,1,2-triol O-Glucoside	Alkaloids	Alkaloids	4.03856e+06	3.8831e+06	3.92816e+06	1.95312e+06	1.78168e+06	2.0103e+06	1.47537e+07	1.39171e+07	1.18291e+07
pmn001400	375.11	243.1	376.116	C19H20O8	[M-H]-	-	2,3,5,4'-Tetrahydroxystilbene-2-O-xyloside	Others	Stilbene	6670	4167.87	4362.04	9206.32	6670	8340	1670	13340	5254.34
Sacn001940	375.13	195.07	376.137	C16H24O10	[M-H]-	-	8-Epiloganic acid	Terpenoids	Monoterpenoids	394551	420458	366724	239092	262636	269660	585761	660452	627610
Lmzn001983	375.13	135.05	376.137	C16H24O10	[M-H]-	-	D-Threo-guaiacylglycerol-7-O-β-D-glucoside	Phenolic acids	Phenolic acids	411670	236797	208552	33243.2	79383.6	73412.4	132043	98313.3	81029.6
Lssp210189	377.16	163.07	376.152	C20H24O7	[M+H]+	-	(7'R)-7'-Hydroxylariciresinol(ISO)	Others	Others	0	0	0	186577	162605	193340	254718	228166	212746
HX1372	377.16	163.08	376.152	C20H24O7	[M+H]+	-	guaiacylglycerol-β-coniferyl ether	Lignans and Coumarins	Lignans	255005	2035005	245005	360005	290005	296670	238340	218340	190005
HX1370	377.16	163.07	376.152	C20H24O7	[M+H]+	-	Erythro-Guaiacylglycerol-β-Coniferyl Ether	Lignans and Coumarins	Lignans	41670	105005	28340	50005	43340	55005	86670	46670	65005
pmn001376	375.14	360.12	376.152	C20H24O7	[M-H]-	-	Olivil	Lignans and Coumarins	Lignans	80005	83340	50005	36670	43340	31670	50005	35005	45005
Wbmn010746	377.23	295.23	378.241	C22H34O5	[M-H]-	-	Negundoin A	Terpenoids	Ditepenoids	224364	210849	242019	655847	728026	760816	202019	166636	183466
Wbmn011269	377.23	295.23	378.241	C22H34O5	[M-H]-	-	Vitexilactone	Terpenoids	Ditepenoids	241713	232893	240271	766327	827483	831404	210694	174534	172974
Wayn001856	379.03	241	380.041	C13H16O11S	[M-H]-	-	4-Hydroxybenzoic acid 4-(6-O-sulfo)glucopyranoside	Phenolic acids	Phenolic acids	553149	535531	532322	530256	618500	644907	519459	698267	649874
Wbtp007124	381.17	325.11	380.162	C23H24O5	[M+H]+	-	2-(3,7-dimethylocta-2,6-dien-1-yl)-1,3,5-trihydroxyxanthen-9-one	Flavonoids	Other Flavonoids	96908	73429.4	79416.7	11065.1	7800.3	11106.9	203202	197337	209788
Lamn004151	381.08	71.01	382.086	C12H18N2O12	[M-H]-	C08473	Cibarian	Alkaloids	Alkaloids	116670	122278	99036.7	166670	176029	102283	132292	128308	177451
pmp000368	383.15	327.16	382.142	C22H22O6	[M+H]+	C17765	Licoricone	Flavonoids	Isoflavones	13317.4	24283.3	11306.4	0	0	0	35699.3	11676.6	27289
Wtmp011507	383.19	327.12	382.178	C23H26O5	[M+H]+	-	2-benzoyl-4-[(2r)-1-hydroxy-7-methyl-3-methylideneoct-6-en-1-yl]benzene-1,3,5-triol	Others	Ketone compounds	129543	121664	128628	65566.5	65591.7	69427.5	338407	355960	361563
Wtmp010557	383.19	327.12	382.178	C23H26O5	[M+H]+	-	2-benzoyl-4-[(2r)-2-hydroxy-7-methyl-3-methylideneoct-6-en-1-yl]benzene-1,3,5-triol	Others	Ketone compounds	16854.8	17168.6	19217.7	19059.4	6233.33	10866.3	26632.7	27398	27750.8
Wafn003429	441.2	249.13	382.184	C16H30O10	[M+CH3COOH-H]-	-	3-Methylbutyl 6-O-(alpha-L-arabinopyranosyl)-beta-D-glucopyranoside	Others	Others	4.43143e+06	4.9648e+06	4.47588e+06	6.92952e+06	6.98864e+06	4.65263e+06	6.75212e+06	6.81189e+06	6.48775e+06
Wdtp010604	383.2	267.12	382.199	C20H30O7	[M+H]+	-	3,4,5-trihydroxy-6-(4-octylphenoxy)oxane-2-carboxylic acid	Phenolic acids	Phenolic acids	29185.9	37517.5	32596.5	25845.1	19898.9	21898.8	69037.9	71291	61778.9
Zmcp102206	381.2	299.2	382.214	C24H30O4	[M-H]-	-	(Z)-3,8-Dihydro 6,6·;7,3'a-diligustilide	Others	Others	334095	338697	361698	464123	571867	608639	338996	285097	335342
Wbmn00859	383.08	191.06	384.084	C20H16O8	[M-H]-	-	vitelignin A	Lignans and Coumarins	Lignans	5695655	5.79024e+06	5.29931e+06	2.91664e+06	3.56256e+06	3.86283e+06	3.73332e+06	4.11969e+06	3.71257e+06
pmp000372	385.13	329.07	384.121	C21H20O7	[M+H]+	-	Kanzonol N	Flavonoids	Other Flavonoids	38363.8	32621.2	35485.9	0	0	0	31649.9	16428.9	27524.2
Wasn003200	385.08	209.03	386.085	C16H18O11	[M-H]-	C03156	O-Feruloylgalactaric acid	Phenolic acids	Phenolic acids	330005	473340	461670	384263	530005	435071	216066	260005	191136
Lasp006411	387.11	191.07	386.1	C20H18O8	[M+H]+	-	5'-Demethylaquillochin	Lignans and Coumarins	Lignans	193682	224122	187385	298731	338120	256289	259991	273862	298701
Hagn002801	385.08	85.03	386.1	C20H18O8	[M-H]-	-	5,6,7,5'-tetramethoxy-3',4'-methylenedioxyflavonoid	Flavonoids	Flavones	6.2393e+06	6.99602e+06	6.73126e+06	9.13363e+06	8.7347e+06	9.08156e+06	3.99938e+06	3.8374e+06	3.96649e+06
HJN003	385.11	223.06	386.121	C17H22O10	[M-H]-	C01175	1-O-Sinapoyl-β-D-glucose	Phenolic acids	Phenolic acids	556670	335824	247267	449987	870005	405274	524191	387332	418590
Wdtp003384	387.13	225.08	386.121	C17H22O10	[M+H]+	-	3,4,5,6-tetrahydroxy-6-[4-(2-methylpropanoyloxymethyl)phenoxy]oxane-2-carboxylic acid	Phenolic acids	Phenolic acids	126670	186670	203340	488384	485005	301892	511670	581670	851670
Zmhn002227	385.11	223.06	386.121	C17H22O10	[M-H]-	C02919	4-O-Glucosyl-sinapate	Phenolic acids	Phenolic acids	218301	185225	188940	156875	182867	142652	240436	285455	275847
Wabn003563	385.11	179.07	386.121	C17H22O10	[M-H]-	-	3'-O-Beta-D-Glucopyranosyl plumbagic acid	Phenolic acids	Phenolic acids	307479	298993	317914	191706	256316	228858	157930	226368	195244
Lskp211249	387.18	137.06	386.173	C22H26O6	[M+H]+	-	epieudesmin	Lignans and Coumarins	Lignans	1.39795e+06	1.39941e+06	1.47101e+06	1.1418e+06	1.11213e+06	1.08057e+06	1.69189e+06	1.03459e+06	1.32682e+06
Wbwp008100	387.18	331.12	386.173	C22H26O6	[M+H]+	-	Gomisin M	Lignans and Coumarins	Lignans	212989	216573	202602	29910	33421.9	31246	208729	186852	194982
pmn001423	385.19	223.14	386.194	C19H30O8	[M-H]-	-	Roseoside	Others	Ketone compounds	387867	513236	616951	1410005	798429	770005	579701	910005	571327
Sahp003984	385.19	85.03	386.194	C19H30O8	[M-H]-	-	Sonnerstigmane D	Terpenoids	Sesquiterpenoids	7.47194e+06	1.02312e+07	1.08798e+07	2.14247e+07	1.16438e+07	2.3658e+07	8.11962e+06	5.72706e+06	6.40536e+06
Lskp211395	387.2	207.14	386.194	C19H30O8	[M+H]+	-	Corchoionoside C	Others	Others	1481670	923221	1418340	1426670	1895005	1775005	1.65218e+06	3264475	2381670
Lhdp120304	387.2	207.14	386.194	C19H30O8	[M+H]+	-	Inamoside	Terpenoids	Monoterpenoids	360005	438340	353340	358340	243340	318340	946670	740005	636670
Cmyp003257	387.2	225.14	386.194	C19H30O8	[M+H]+	-	Icariside B1	Terpenoids	Terpene	47435.3	135520	41198.7	0	0	0	0	0	0
Hagn003556	387.16	207.1	388.095	C23H16O6	[M-H]-	-	7-Benzyloxy-5-hydroxy-3',4'-methylenedioxyflavonoid	Flavonoids	Flavones	2.23919e+06	2.225e+06	1.60253e+06	2.49235e+06	2.89591e+06	4.20605e+06	3.37211e+06	3.80635e+06	3.52592e+06
Hmmp003004	389.14	149.06	388.137	C17H24O10	[M+H]+	-	Vogeloside	Terpenoids	Monoterpenoids	601728	708917	531590	653404	755951	562943	761860	854840	888663
Lhmp102832	389.14	177.06	388.137	C17H24O10	[M+H]+	C09802	Verbenalin; Cornin	Terpenoids	Monoterpenoids	97264.2	128340	135005	66670	46670	63340	92729.1	105637	92751.9
mws1565	389.14	209.08	388.137	C17H24O10	[M+H]+	C09781	Geniposide	Terpenoids	Monoterpenoids	16146150	9.16802e+06	13828885	1.84285e+07	1.83859e+07	1.80789e+07	3.13252e+07	61135015	56534180
Lmzn001582	387.17	207.1	388.173	C18H28O9	[M-H]-	-	5'-Glucosyloxyjasmanic acid	Phenolic acids	Phenolic acids	3.19863e+06	2.90926e+06	2.93037e+06	3.14098e+06	3.32307e+06	2.76893e+06	5.25641e+06	2.6199e+06	3.6545e+06
Lmnn102603	387.17	207.1	388.173	C18H28O9	[M-H]-	-	Nuezhengalaside	Terpenoids	Monoterpenoids	603340	606670	528340	180005	191670	366670	823340	1098340	908340
Lacp003991	389.21	209.15	388.209	C19H32O8	[M+H]+	-	Blumenol B Glucoside	Terpenoids	Sesquiterpenoids	1570005	1351670	1720005	3383235	3595200	3333310	6086345	9147470	8575010
Wmcp000010	389.22	209.15	388.21	C19H32O8	[M+H]+	-	Sammangaoside A	Others	Others	994675	1.25546e+06	882297	1.77974e+06	2.20051e+06	1.80792e+06	5.54755e+06	4.89453e+06	4.54302e+06
Lscp211204	389.22	209.15	388.21	C19H32O8	[M+H]+	-	Sedumoside I	Others	Others	2.896e+06	2.90262e+06	2.45522e+06	3.05192e+06	3.30779e+06	3.19182e+06	3.37134e+06	3.59918e+06	3.14361e+06
Lskp211431	389.22	133.1	388.21	C19H32O8	[M+H]+	-	Methyl {(1R,2S,3S)-3-(B-D-glucopyransyloxy)-2-[(2'Z)-pent-2-en-1-ylI]cyclopentyl}acete	Others	Others	1.95035e+06	2.20014e+06	1.93699e+06	2.37381e+06	2.69679e+06	2.44583e+06	3.0422e+06	2.8806e+06	2.82995e+06
Qmyp101201	389.22	191.14	388.21	C19H32O8	[M+H]+	-	(6R,9S)-3-Oxo-α-ionol-β-D-glucopyranoside	Terpenoids	Sesquiterpenoids	1563340	1021670	1275005	2501670	3071925	2790480	4679240	7764555	7164390
Cmzn002437	389.11	227.06	390.116	C16H22O11	[M-H]-	-	Scandoside	Terpenoids	Monoterpenoids	300498	259755	274196	285996	295651	311895	681235	595998	648132
Lmdn003075	389.15	167.07	390.153	C17H26O10	[M-H]-	-	3,4-Dihydroverbenalin	Terpenoids	Monoterpenoids	3605550	3976900	3607275	1065005	1175005	1555005	1406670	1596670	1596670
Lmxn003152	389.14	167.07	390.153	C17H26O10	[M-H]-	-	8-Epiloganin	Terpenoids	Terpene	974214	2660250	2591765	1001670	688340	733235	781638	1.0384e+06	946837
Lmmp010562	391.28	149.02	390.277	C24H38O4	[M+H]+	C14577	Diisooctyl Phthalate*	Phenolic acids	Phenolic acids	742858	320478	310859	563895	546703	657753	460188	521286	496317
Lmwp011196	391.28	149.02	390.277	C24H38O4	[M+H]+	C03690	Bis(2-ethylhexyl)phthalate*	Phenolic acids	Phenolic acids	1.09651e+07	6.95371e+06	1.03045e+07	1.31677e+07	1.17193e+07	1.35285e+07	1.09283e+07	7.18529e+06	7.85899e+06
Cmmn005231	391.14	59.01	392.147	C20H24O8	[M-H]-	-	Massoniresinol; Vladinol A	Lignans and Coumarins	Lignans	1.8819e+06	1.71269e+06	1.21757e+06	1.05754e+06	895383	1.1909e+06	2.19684e+06	2.85351e+06	2.55323e+06
Latp003004	395.13	233.08	394.126	C19H22O9	[M+H]+	-	2-Methyl-5-acetonyl-7-hydroxychromone glucoside	Others	Chromone	46670	28340	35247	126670	121670	141670	53340	43868.7	55005
Wafn004433	455.21	263.15	396.2	C17H32O10	[M+CH3COOH-H]-	-	1-Hexanol arabinosylglucoside	Others	Others	1.72278e+07	23427135	2.01089e+07	22006390	2.27191e+07	3.09249e+07	2.91018e+07	3.19732e+07	2.57813e+07
Lmfn005654	396.99	317.03	397.994	C15H10O11S	[M-H]-	-	Myricetin-3-O-sulfonate	Flavonoids	Flavonols	30717.2	23226.1	30212.4	20611.8	23042.1	19843.5	15344.8	24389.8	19457.4
WaYn004730	397.15	137.02	398.158	C19H26O9	[M-H]-	-	[(1R,2R)-cyclohexane-1,2-diol]2-O-(6''-O-p-Hydroxybenzoyl)Glucoside	Phenolic acids	Phenolic acids	1.08411e+06	1.07975e+06	1.80279e+06	964693	865196	622517	451890	400213	363499
Hmbn005456	399.11	163.04	400.116	C21H20O8	[M-H]-	-	1-O-Caffeoyl-3-O-p-coumaroylglycerol	Phenolic acids	Phenolic acids	46714.6	37001.7	44133.7	5270.63	7157.96	10160.3	2775.17	2388.58	3581.39
Wcfn003850	399.16	175.12	400.173	C19H28O9	[M-H]-	-	Corchoionoside B	Others	Others	531969	510862	566348	999951	884847	473017	1.0131e+06	846828	1.02712e+06
Hmln003529	401.15	269.11	402.153	C18H26O10	[M-H]-	-	Benzyl β-primeveroside	Phenolic acids	Phenolic acids	190527	261265	302694	280869	167894	291670	250671	531670	235560
Cmjn004337	401.14	269.1	402.153	C18H26O10	[M-H]-	-	Benzyl-(2''-O-xylosyl)glucoside*	Phenolic acids	Phenolic acids	1.5051e+06	1.43398e+06	1.52874e+06	1.58778e+06	1.18061e+06	2165005	1.65248e+06	2804195	1.28925e+06
Labn003910	401.14	269.1	402.153	C18H26O10	[M-H]-	-	Benzyl B-Primeveroside*	Phenolic acids	Phenolic acids	801272	791720	990357	944727	598920	1031670	900497	1760005	821133
Lhdp120307	403.19	193.12	402.189	C19H30O9	[M+H]+	-	Bridelionoside A	Terpenoids	Monoterpenoids	5005	6188.18	8351.76	8246.79	15005	23340	12240.1	16670	16490.5
Zmsn002575	403.12	223.07	404.132	C17H24O11	[M-H]-	-	Hastatoside	Terpenoids	Monoterpenoids	1588340	1746670	1848340	518351	1780005	1093340	2627715	2965455	3054745
[truncated: 646 more rows]

## Sheet: S4
Table S4. Quality control of RNA-seq between Epimedium sagittatum(J) and Epimedium pubescens(R)
[truncated: 19 more rows]

[truncated: 5 more sheets: S5, S6, S7, S8, S9]
